# Supplementary material for: Growth rates of marine prokaryotes are extremely diverse, even among closely related taxa
Source: ISME Commun. 2024 May 2;4(1):ycae066. doi: 10.1093/ismeco/ycae066 (PMC11126302; doi:10.1093/ismeco/ycae066)
Supplement: Supplementary_tables_Deulofeu-Capo_et_al_ycae066 [file supplementary_tables_deulofeu-capo_et_al_ycae066.xlsx]

## Sheet: S1_env_data_experiments_t0_tf
Table S1: Physicochemical and biological parameters at the beginning (t0) and the end of the experiments (t4).
Season	Treatment	Light regime	Hours	Time id	% HNA prokaryotic cells	Prokarayotic abundance (cells mL ^-1)	Bacterial production (µg C L^-1 d^-1)	Leu-based prokaryotic specific growth rate (d^-1)	Doubling time (d^-1)	Prochlorococus abundance (cells mL^-1)	Synechococcus abundance (cells mL^-1)	Picoeukaryote population 1 & 2 abundance (cells mL^-1)	Nanoeukaryote abundance (cells mL^-1)	DOC (µM)	TN mean	[NO3-] (µM)	[NO2-] (µM)	[NH4+] (µM)	[SiO4-] (µM)	[PO43-] (µM)	Prokarayotic abundance (cells mL ^-1) sd	Leu-based prokaryotic specific growth rate (d^-1)	Leu-based prokaryotic specific growth rate (d^-1) sd	Doubling time (d^-1) sd	Prochlorococus abundance (cells mL^-1) sd	Prochlorococus abundance (cells mL^-1) sd	Picoeukaryote abundance (cells mL^-1) sd	Picoeukaryotepopulation 1 abundance (cells mL^-1) sd	Picoeukaryote population 2 abundance (cells mL^-1) sd	DOC (µM) sd	TN sd	[NO3-] (µM) sd	[NO2-] (µM) sd	[SiO4-] (µM) sd	[PO43-] (µM) sd
Winter	CL	Light	0	t0	0.571529	842077	2.57393	0.148268	4.68054	7337.38	6379.64	9415.99	403.413	63.6863	7.95137	1.206	0.286	0.100409	1.78556	0.1015	41084	0	0.00723381	0.228358	372.358	404.448	787.005	247.623	65.4223	0.129613	0.313369	0.0353553	0.00141421	0.0329983	0.0120208
Winter	CL	Light	36	t4	0.669543	1.14664e+06	15.0712	0.605549	1.14466	10705.7	7404.94	15389.3	708.171												520.433	407.037	447.5	145.874	17.5389
Winter	PL	Light	36	t4	0.84217	1.77407e+06	22.6308	0.560377	1.24323	4336.2	7146.09	3393.32	2.68246								3124.2	2.27617	0.0564219	0.125176	576.251	566.585	305.28	40.7037	4.64617
Winter	PL	Light	0	t0	0.506928	754469	0.600171	0.0391083	17.7238	4690.36	25417.3	6066.81	2.00357	71.7018	6.10332	2.45	0.287	NA	1.73667	0.112					70.1249	172.307	1001.78	16.0286	2.00357
Winter	DL	Light	0	t0	0.488831	353318	0.556859	0.0803578	8.69619	2350.19	16271	3808.79	174.311	75.7538	7.65637	1.341	0.275	0.0169706	1.67778	0.064	43181.4	0	0.0102267	1.10672	402.717	2502.46	414.739	84.1499	54.0964	0.799541	0.543052	0.00707107	0.00565685	0.0031427	0.00707107
Winter	DL	Light	36	t4	0.850008	741401	43.6713	2.52946	0.27403	2494.69	1967.59	4251.71	252.152												150.176	134.599	28.1659	29.1081	40.7037
Winter	VL	Light	36	t4	0.828847	470485	35.051	3.20217	0.222237	2553.71	2151.34	6079.81	311.166								15269	9.33899	0.730048	0.0506668	87.6329	62.6371	127.389	53.127	44.3216
Winter	VL	Light	0	t0	0.56913	228195	0.505407	0.107078	6.47327	1337.88	1830.78	2553.04	46.2725	275.186	8.1362	1.444	0.282	NA	1.75556	0.059					86.5095	40.237	10.0592	0	6.03555
Winter	CD	Dark	0	t0	0.580581	874582	2.57393	0.144567	4.81852	7337.38	6379.64	9415.99	403.413	63.684	7.94989	1.206	0.286	0.100409	1.78556	0.1015	87052.2	0	0.0143896	0.479615	372.358	404.448	787.005	247.623	65.4223	0.132865	0.311275	0.0353553	0.00141421	0.0329983	0.0120208
Winter	CD	Dark	36	t4	0.697336	1.33376e+06	13.2985	0.458678	1.51118	6378.9	4933.05	7505.54	187.773												175.635	77.083	192.508	99.7303	16.752
Winter	PD	Dark	36	t4	0.847517	1.81016e+06	41.6294	1.01499	0.684606	3925.79	15261.9	4615.18	0								108995	0.110629	0.0714825	0.0482145	134.799	527.841	167.181	24.2537	0
Winter	PD	Dark	0	t0	0.506928	754469	1.20034	0.0775878	8.93371	4690.36	25417.3	6066.81	2.00357	71.7018	6.10332	2.45	0.287		1.73667	0.112					70.1249	172.307	1001.78	16.0286	2.00357
Spring	CL	Light	0	t0	0.42732	280623	3.11639	0.540001	1.28914	44704.5	321.465	3281.44	416.478			0.382	0.101	0	1.386	0.022	2068.13	0.244619	0.050039	0.119457	286.818	8.70116	166.723	72.0951	85.4494			0	0	0	0
Spring	CL	Light	48	t4	0.411992	837545	4.38046	0.253901	2.72999	40929	411.758	5248.24	469.431			0.355	0.108		1.156	0.048					1563.76	15.2335	152.494	148.877	82.494
Spring	PL	Light	48	t4	0.518983	1.00883e+06	9.97894	0.465909	1.49595	35581.6	789.986	579.412	1.34123			0.4045	0.0985	0.00707107	1.191	0.0295	16589.1	0.854062	0.0488306	0.156786	590.004	27.3887	55.899	12.0711	2.32308			0.00636396	0.000707107	0.0127279	0.00636396
Spring	PL	Light	0	t0	0.409465	241948	3.90587	0.765523	0.905456	25315.8	369.165	3081.91	1.33571			0.421	0.156		1.488	0.035					41.1325	4.10253	92.7984	56.6055	2.31352
Spring	DL	Light	0	t0	0.385671	81644.9	0.733197	0.446287	1.59788	11441.2	89.5866	604.614	100.311			0.385	0.097	0	1.303	0.026	2992.19	0.19098	0.105601	0.378091	85.2797	18.3457	36.1588	9.83062	26.2473			0	0	0	0
Spring	DL	Light	48	t4	0.57024	471325	15.8001	1.52847	0.453491	13417.7	203.867	791.327	75.109			0.4	0.092		1.096	0.027					346.163	39.6969	48.2844	11.6154	18.5847
Spring	VL	Light	48	t4	0.720948	368958	21.066	2.56635	0.275095	13062.3	199.844	965.687	97.91			0.5685	0.1045	0.17607	1.26	0.0455	27193.7	2.41591	0.489535	0.0524746	354.938	19.0153	112.664	42.3923	4.64617			0.000707107	0.00212132	0.0268701	0.0190919
Spring	VL	Light	0	t0	0.452174	71563.8	0.95521	0.64917	1.06774	11993.3	53.6493	663.91	95.2275			0.811	0.096		1.682	0.043					136.233	4.64617	4.64617	30.7315	20.648
Spring	CD	Dark	0	t0	0.42732	280623	3.11639	0.540001	1.28914	44704.5	321.465	3281.44	416.478			0.382	0.101	0	1.386	0.022	2068.13	0.244619	0.050039	0.119457	286.818	8.70116	166.723	72.0951	85.4494			0	0	0	0
Spring	CD	Dark	48	t4	0.461881	879923	5.84803	0.317887	2.18049	26341.8	1215.16	2471.89	195.82			0.391	0.094		1.18	0.033					857.051	230.548	29.1081	25.8688	30.2001
Spring	PD	Dark	48	t4	0.545443	1.01334e+06	12.7819	0.58228	1.19116	21693.1	2058.79	1844.19	0			0.395	0.0935	0.00494975	1.2535	0.049	14784.9	0.335196	0.02076	0.0424684	364.458	274.596	277.577	9.29233	0			0.019799	0.00353553	0.0685894	0.00707107
Spring	PD	Dark	0	t0	0.409465	241948	3.90587	0.765523	0.905456	25315.8	369.165	3081.91	1.33571			0.421	0.156		1.488	0.035					41.1325	4.10253	92.7984	56.6055	2.31352
Summer	CL	Light	0	t0	0.460149	678891	4.7523	0.347443	2.03891	9972.41	3765.39	731.811	126.629			0.112	0.042	0	0.601	0.044	151854	0.0873218	0.0721079	0.423153	1328.06	1826.33	37.6591	38.7461	71.0099			0	0	0	0
Summer	CL	Light	36	t4	0.579112	2.29452e+06	28.1219	0.585381	1.1841	20466.6	1623.39	502.899	74.9936												1775.24	952.408	94.4143	61.4831	16.9781
Summer	PL	Light	36	t4	0.581642	2.85661e+06	14.2207	0.235904	2.93829	24457.9	3316.26	45.2168	1.10285								167871	0.743552	0.00103493	0.0128905	3851.5	764.77	19.943	1.91019	1.91019
Summer	PL	Light	0	t0	0.501705	638660	5.21504	0.394405	1.75745	10156.5	4536.89	536.576	0			0.123	0.061		0.662	0.055					215.456	1793.61	31.5294	6.21699	0
Summer	DL	Light	0	t0	0.470344	187279	2.19198	0.567357	1.22308	486.278	527.141	42.1125	10.8701			0.159	0.045	0	0.548	0.05	2068.13	0.0647386	0.0268211	0.0578195	58.7766	62.7355	4.7439	4.06157	2.3645			0	0	0	0
Summer	DL	Light	36	t4	0.776904	1.16288e+06	42.0406	1.58423	0.437531	4122.44	348.5	93.7421	29.7769												139.94	28.1388	28.5252	11.6192	3.30854
Summer	VL	Light	36	t4	0.83652	756740	82.7029	4.6113	0.150527	1969.69	539.293	74.9936	25.3655								37446.4	9.23766	0.245088	0.00800045	51.9276	63.123	21.5267	5.05388	11.6192
Summer	VL	Light	0	t0	0.470376	172251	2.02342	0.570509	1.21496	407.317	414.129	44.9548	5.44906			0.299	0.046		0.606	0.061					14.3524	69.5156	4.0868	10.8126	4.71903
Summer	CD	Dark	0	t0	0.460149	678891	4.7523	0.347443	2.03891	9972.41	3765.39	731.811	126.629			0.112	0.042	0	0.601	0.044	151854	0.0873218	0.0721079	0.423153	1328.06	1826.33	37.6591	38.7461	71.0099			0	0	0	0
Summer	CD	Dark	36	t4	0.656366	2.64213e+06	28.0456	0.491769	1.4095	5389.62	3401.18	230.495	22.057												458.099	101.922	15.1617	13.3713	8.32632
Summer	PD	Dark	36	t4	0.638277	2.16928e+06	16.0815	0.349334	2.00005	5716.06	2784.69	141.165	0								176495	0.67029	0.0439873	0.251841	227.072	299.498	10.6355	1.91019	0
Summer	PD	Dark	0	t0	0.501705	638660	5.21504	0.394405	1.75745	10156.5	4536.89	536.576	0			0.123	0.061		0.662	0.055					215.456	1793.61	31.5294	6.21699	0
Fall	CL	Light	0	t0	0.356516	627241	1.24822	0.100257	6.98174	29697	12741.3	814.853	281.507								102923	0.372677	0.0139971	0.974733	759.519	134.892	17.8071	37.3601	59.6484
Fall	CL	Light	48	t4	0.396286	1.29001e+06	2.42475	0.0936629	7.40044	27170.9	16518.5	1044.4	102.565												1489.14	930.474	28.2682	39.4721	11.9291
Fall	PL	Light	48	t4	0.560172	1.18261e+06	5.697	0.241184	3.05072	25301.5	17443.7	37.4968	0								370944	0.3043	0.0821068	1.03856	3372.07	4328.64	28.2682	1.91019	0
Fall	PL	Light	0	t0	0.485251	987331	4.96927	0.246794	2.80861	27138.3	14354.8	1986.07	1.36227												702.513	2011.06	154.782	29.0635	2.35951
Fall	DL	Light	0	t0	0.427357	311178	2.36653	0.379941	1.8246	8278.77	5175.92	202.428	59.7659								9020.57	0.107523	0.00626649	0.0300938	128.246	113.932	8.39349	8.41806	27.0722
Fall	DL	Light	48	t4	0.664618	658138	24.0425	1.68506	0.41135	7855.58	5194.41	298.872	49.6281												476.664	199.283	13.3713	21.6956	22.9223
Fall	VL	Light	48	t4	0.631375	481966	22.7946	2.19481	0.318361	7719.93	5380.79	348.5	40.8054								28161.8	4.28532	0.277718	0.0402834	310.657	136.268	18.8132	28.6528	16.3207
Fall	VL	Light	0	t0	0.471794	258127	2.571	0.489823	1.4151	8315.27	4138.56	182.544	79.0114												267.376	147.71	15.4724	8.17359	18.8761
Fall	CD	Dark	0	t0	0.356516	627241	1.24822	0.100257	6.98174	29697	12741.3	814.853	281.507								102923	0.372677	0.0139971	0.974733	759.519	134.892	17.8071	37.3601	59.6484
Fall	CD	Dark	48	t4	0.376158	1.45797e+06	3.15756	0.108641	6.38016	21593.8	9330.09	597.743	87.125												760.6	823.894	23.1598	46.4769	18.8132
Fall	PD	Dark	48	t4	0.533985	1.97118e+06	10.75	0.262258	2.7165	22955.8	13260.6	1336.65	2.2057								21209.4	2.4911	0.0610073	0.63192	266.422	488.489	73.163	17.5072	3.82038
Fall	PD	Dark	0	t0	0.485251	987331	4.96927	0.246794	2.80861	27138.3	14354.8	1986.07	1.36227												702.513	2011.06	154.782	29.0635	2.35951

## Sheet: S2_num_negative_rate
Table S2: Number of negative rates for the 5 taxonomic Orders that had the highest number of significant (p < 0.05) negative rates.
Class	Order	Family	Number of negative rates
Bacteroidia	Flavobacteriales	Flavobacteriaceae	288
Alphaproteobacteria	SAR11 clade	Clade I	176
Alphaproteobacteria	SAR11 clade	Clade II	136
Alphaproteobacteria	Rhodobacterales	Rhodobacteraceae	95
Bacteroidia	Flavobacteriales	NS9 marine group	82

## Sheet: S3_single_asv_growth_rates
Table S3: Single ASV-based growth rates (d-1) calculated in these experiments for all treatments at the different seasons and the taxonomy of each ASV.
Treatment	Season	Asv number	Growth rate (d-1)	p-value growth rate (d-1)	Domain	Phylum	Class	Order	Family	Genus
CD	Fall	asv7	0.27861	0.02276	Bacteria	Cyanobacteria	Cyanobacteriia	Synechococcales	Cyanobiaceae	Synechococcus CC9902
CD	Winter	asv356	0.29401	0.02345	Bacteria	Proteobacteria	Gammaproteobacteria	Cellvibrionales	Halieaceae	OM60(NOR5) clade
DL	Spring	asv115	0.29623	0.00062	Bacteria	Planctomycetota	Planctomycetes	Pirellulales	Pirellulaceae	Blastopirellula
CD	Fall	asv122	0.31301	0.04501	Bacteria	Bacteroidota	Bacteroidia	Flavobacteriales	Flavobacteriaceae	NS5 marine group
VL	Spring	asv92	0.31396	0.00968	Bacteria	Verrucomicrobiota	Verrucomicrobiae	Verrucomicrobiales	Rubritaleaceae	Roseibacillus
PD	Fall	asv126	0.31779	0.01963	Bacteria	Proteobacteria	Gammaproteobacteria	Cellvibrionales	Halieaceae	OM60(NOR5) clade
CD	Fall	asv163	0.32357	0.01867	Bacteria	Bacteroidota	Bacteroidia	Flavobacteriales	Flavobacteriaceae	NS5 marine group
CL	Winter	asv356	0.32827	0.00188	Bacteria	Proteobacteria	Gammaproteobacteria	Cellvibrionales	Halieaceae	OM60(NOR5) clade
CL	Fall	asv61	0.34894	0.01428	Bacteria	Bacteroidota	Bacteroidia	Flavobacteriales	Flavobacteriaceae	NS4 marine group
CL	Fall	asv289	0.36187	0.00721	Bacteria	Actinobacteriota	Acidimicrobiia	Actinomarinales	Actinomarinaceae	Candidatus Actinomarina
DL	Spring	asv201	0.37482	0.00418	Bacteria	Bacteroidota	Bacteroidia	Flavobacteriales	Flavobacteriaceae	Formosa
CD	Spring	asv92	0.37738	0.03379	Bacteria	Verrucomicrobiota	Verrucomicrobiae	Verrucomicrobiales	Rubritaleaceae	Roseibacillus
CD	Spring	asv495	0.3843	0.01164	Bacteria	Actinobacteriota	Acidimicrobiia	Microtrichales	Microtrichaceae	Sva0996 marine group
CL	Winter	asv9	0.38689	0.03262	Bacteria	Proteobacteria	Alphaproteobacteria	Rhodobacterales	Rhodobacteraceae	NA
CD	Fall	asv34	0.39641	0.02415	Bacteria	Cyanobacteria	Cyanobacteriia	Synechococcales	Cyanobiaceae	NA
CL	Fall	asv163	0.3983	0.00181	Bacteria	Bacteroidota	Bacteroidia	Flavobacteriales	Flavobacteriaceae	NS5 marine group
CL	Winter	asv108	0.40132	0.00014	Bacteria	Bacteroidota	Bacteroidia	Flavobacteriales	Flavobacteriaceae	NS4 marine group
CD	Fall	asv197	0.40657	0.02998	Bacteria	Planctomycetota	Planctomycetes	Pirellulales	Pirellulaceae	NA
CD	Fall	asv101	0.41647	0.02674	Bacteria	Bacteroidota	Bacteroidia	Flavobacteriales	Flavobacteriaceae	NS5 marine group
CL	Fall	asv60	0.42283	0.02461	Bacteria	Actinobacteriota	Acidimicrobiia	Actinomarinales	Actinomarinaceae	Candidatus Actinomarina
CD	Spring	asv300	0.42671	0.03903	Bacteria	Bacteroidota	Bacteroidia	Flavobacteriales	Flavobacteriaceae	NA
VL	Summer	asv34	0.4327	0.03238	Bacteria	Cyanobacteria	Cyanobacteriia	Synechococcales	Cyanobiaceae	NA
VL	Winter	asv1372	0.43707	0.0196	Bacteria	Proteobacteria	Gammaproteobacteria	Cellvibrionales	Halieaceae	NA
DL	Spring	asv56	0.44431	0.04946	Bacteria	Actinobacteriota	Acidimicrobiia	Actinomarinales	Actinomarinaceae	Candidatus Actinomarina
CL	Spring	asv217	0.4488	0.03546	Bacteria	Proteobacteria	Alphaproteobacteria	Rhodobacterales	Rhodobacteraceae	NA
CD	Fall	asv56	0.45626	0.0092	Bacteria	Actinobacteriota	Acidimicrobiia	Actinomarinales	Actinomarinaceae	Candidatus Actinomarina
CD	Fall	asv522	0.45786	0.0372	Bacteria	Bacteroidota	Bacteroidia	Flavobacteriales	Flavobacteriaceae	NS4 marine group
CL	Fall	asv87	0.45857	0.04543	Bacteria	Actinobacteriota	Actinobacteria	Micrococcales	Microbacteriaceae	DS001
CD	Fall	asv88	0.46228	0.01183	Bacteria	Bacteroidota	Bacteroidia	Flavobacteriales	Flavobacteriaceae	NS4 marine group
CL	Winter	asv318	0.46299	0.03135	Bacteria	Bacteroidota	Bacteroidia	Flavobacteriales	Flavobacteriaceae	NA
CD	Fall	asv43	0.46861	0.02366	Bacteria	Bacteroidota	Bacteroidia	Flavobacteriales	Flavobacteriaceae	NS5 marine group
PD	Fall	asv573	0.47136	0.00148	Bacteria	Bacteroidota	Bacteroidia	Flavobacteriales	Flavobacteriaceae	NS5 marine group
CD	Fall	asv99	0.4754	0.01189	Bacteria	Actinobacteriota	Acidimicrobiia	Actinomarinales	Actinomarinaceae	Candidatus Actinomarina
PL	Summer	asv105	0.47649	0.04477	Bacteria	Proteobacteria	Alphaproteobacteria	Parvibaculales	PS1 clade	NA
VL	Fall	asv74	0.48265	0.01991	Bacteria	Bacteroidota	Bacteroidia	Sphingobacteriales	NS11-12 marine group	NA
CD	Fall	asv49	0.48367	0.00566	Bacteria	Actinobacteriota	Acidimicrobiia	Actinomarinales	Actinomarinaceae	Candidatus Actinomarina
DL	Spring	asv219	0.48506	0.02773	Bacteria	Proteobacteria	Gammaproteobacteria	Cellvibrionales	Halieaceae	OM60(NOR5) clade
PL	Spring	asv200	0.48685	0.02218	Bacteria	Bacteroidota	Bacteroidia	Flavobacteriales	Flavobacteriaceae	NS4 marine group
VL	Spring	asv73	0.48764	0.02917	Bacteria	Cyanobacteria	Cyanobacteriia	Synechococcales	Cyanobiaceae	NA
CD	Fall	asv15	0.48779	0.02071	Bacteria	Actinobacteriota	Acidimicrobiia	Actinomarinales	Actinomarinaceae	Candidatus Actinomarina
CL	Winter	asv166	0.49495	0.00657	Bacteria	Bacteroidota	Bacteroidia	Flavobacteriales	Flavobacteriaceae	NA
CD	Fall	asv274	0.50065	0.00889	Bacteria	Bacteroidota	Bacteroidia	Flavobacteriales	Flavobacteriaceae	NS4 marine group
PL	Winter	asv142	0.50148	0.00972	Bacteria	Bacteroidota	Bacteroidia	Flavobacteriales	Flavobacteriaceae	Ulvibacter
PD	Spring	asv140	0.50588	0.04798	Bacteria	Bacteroidota	Bacteroidia	Flavobacteriales	Flavobacteriaceae	NS4 marine group
PD	Spring	asv46	0.51032	0.03043	Bacteria	Bacteroidota	Bacteroidia	Flavobacteriales	Flavobacteriaceae	NS5 marine group
CL	Fall	asv34	0.51238	0.02489	Bacteria	Cyanobacteria	Cyanobacteriia	Synechococcales	Cyanobiaceae	NA
DL	Spring	asv34	0.5155	0.03008	Bacteria	Cyanobacteria	Cyanobacteriia	Synechococcales	Cyanobiaceae	NA
CD	Fall	asv39	0.51846	0.02637	Bacteria	Bacteroidota	Bacteroidia	Flavobacteriales	Flavobacteriaceae	NS4 marine group
CD	Fall	asv58	0.51883	0.01439	Bacteria	Bacteroidota	Bacteroidia	Flavobacteriales	Flavobacteriaceae	NS4 marine group
CL	Fall	asv7	0.52195	0.00753	Bacteria	Cyanobacteria	Cyanobacteriia	Synechococcales	Cyanobiaceae	Synechococcus CC9902
DL	Winter	asv229	0.5229	0.02901	Bacteria	Bacteroidota	Bacteroidia	Flavobacteriales	Flavobacteriaceae	NA
CL	Fall	asv328	0.52421	0.02322	Bacteria	Actinobacteriota	Acidimicrobiia	Actinomarinales	Actinomarinaceae	Candidatus Actinomarina
CL	Spring	asv7	0.53176	0.02577	Bacteria	Cyanobacteria	Cyanobacteriia	Synechococcales	Cyanobiaceae	Synechococcus CC9902
VL	Spring	asv331	0.53409	0.01422	Bacteria	Proteobacteria	Alphaproteobacteria	Caulobacterales	Hyphomonadaceae	Hellea
CD	Fall	asv225	0.53545	0.02192	Bacteria	Verrucomicrobiota	Verrucomicrobiae	Opitutales	Puniceicoccaceae	Coraliomargarita
CL	Fall	asv52	0.53631	0.04769	Bacteria	Cyanobacteria	Cyanobacteriia	Synechococcales	Cyanobiaceae	Synechococcus CC9902
PD	Spring	asv467	0.53679	0.01649	Bacteria	Proteobacteria	Gammaproteobacteria	Cellvibrionales	Halieaceae	OM60(NOR5) clade
CD	Fall	asv60	0.53732	0.00239	Bacteria	Actinobacteriota	Acidimicrobiia	Actinomarinales	Actinomarinaceae	Candidatus Actinomarina
CL	Fall	asv20	0.53834	0.0013	Bacteria	Cyanobacteria	Cyanobacteriia	Synechococcales	Cyanobiaceae	Cyanobium PCC-6307
CL	Winter	asv96	0.53955	0.01842	Bacteria	Bacteroidota	Bacteroidia	Flavobacteriales	Crocinitomicaceae	Fluviicola
CL	Fall	asv573	0.54106	0.00884	Bacteria	Bacteroidota	Bacteroidia	Flavobacteriales	Flavobacteriaceae	NS5 marine group
CD	Fall	asv259	0.5411	0.03696	Bacteria	Bacteroidota	Bacteroidia	Flavobacteriales	Flavobacteriaceae	NS4 marine group
DL	Fall	asv121	0.54168	0.00457	Bacteria	Bacteroidota	Bacteroidia	Flavobacteriales	Flavobacteriaceae	NS5 marine group
PD	Fall	asv197	0.54245	0.03215	Bacteria	Planctomycetota	Planctomycetes	Pirellulales	Pirellulaceae	NA
CD	Fall	asv152	0.54364	0.00075	Bacteria	Actinobacteriota	Acidimicrobiia	Actinomarinales	Actinomarinaceae	Candidatus Actinomarina
CD	Winter	asv9	0.54562	0.00163	Bacteria	Proteobacteria	Alphaproteobacteria	Rhodobacterales	Rhodobacteraceae	NA
CD	Fall	asv356	0.54621	0.04345	Bacteria	Proteobacteria	Gammaproteobacteria	Cellvibrionales	Halieaceae	OM60(NOR5) clade
CD	Fall	asv156	0.54808	0.03261	Bacteria	Bacteroidota	Bacteroidia	Flavobacteriales	Flavobacteriaceae	NS4 marine group
PD	Fall	asv170	0.55584	0.03142	Bacteria	Bacteroidota	Bacteroidia	Flavobacteriales	Flavobacteriaceae	NS4 marine group
CD	Fall	asv340	0.55782	0.00197	Bacteria	Firmicutes	Bacilli	Staphylococcales	Staphylococcaceae	Staphylococcus
CD	Fall	asv487	0.55903	0.00191	Bacteria	Bacteroidota	Bacteroidia	Flavobacteriales	Flavobacteriaceae	NS4 marine group
CL	Fall	asv340	0.56454	0.02773	Bacteria	Firmicutes	Bacilli	Staphylococcales	Staphylococcaceae	Staphylococcus
CD	Fall	asv204	0.56639	0.01458	Bacteria	Bacteroidota	Bacteroidia	Flavobacteriales	Flavobacteriaceae	NS4 marine group
CD	Winter	asv92	0.5669	0.03166	Bacteria	Verrucomicrobiota	Verrucomicrobiae	Verrucomicrobiales	Rubritaleaceae	Roseibacillus
PL	Spring	asv46	0.56737	0.02512	Bacteria	Bacteroidota	Bacteroidia	Flavobacteriales	Flavobacteriaceae	NS5 marine group
CD	Fall	asv87	0.5702	0.00322	Bacteria	Actinobacteriota	Actinobacteria	Micrococcales	Microbacteriaceae	DS001
CD	Fall	asv427	0.57051	0.02245	Bacteria	Verrucomicrobiota	Verrucomicrobiae	Pedosphaerales	Pedosphaeraceae	SCGC AAA164-E04
PL	Fall	asv241	0.57612	0.00109	Bacteria	Proteobacteria	Gammaproteobacteria	Vibrionales	Vibrionaceae	NA
PD	Spring	asv580	0.58279	0.02688	Bacteria	Proteobacteria	Gammaproteobacteria	Burkholderiales	Methylophilaceae	OM43 clade
CL	Fall	asv457	0.5835	0.02578	Bacteria	Planctomycetota	Planctomycetes	Pirellulales	Pirellulaceae	NA
CD	Spring	asv211	0.58513	0.00145	Bacteria	Proteobacteria	Gammaproteobacteria	Burkholderiales	Methylophilaceae	OM43 clade
CL	Spring	asv544	0.5916	0.04032	Bacteria	Bacteroidota	Bacteroidia	Flavobacteriales	Crocinitomicaceae	Crocinitomix
CL	Spring	asv111	0.59218	0.02176	Bacteria	Cyanobacteria	Cyanobacteriia	Synechococcales	Cyanobiaceae	Synechococcus CC9902
PD	Summer	asv194	0.59381	0.02081	Bacteria	Proteobacteria	Gammaproteobacteria	Tenderiales	Tenderiaceae	Candidatus Tenderia
CD	Fall	asv21	0.59541	0.02015	Bacteria	Bacteroidota	Bacteroidia	Flavobacteriales	Flavobacteriaceae	NS5 marine group
CL	Fall	asv196	0.59662	0.02987	Bacteria	Cyanobacteria	Cyanobacteriia	Synechococcales	Cyanobiaceae	NA
CL	Fall	asv187	0.59826	0.03599	Bacteria	Bacteroidota	Bacteroidia	Flavobacteriales	NS7 marine group	NA
PD	Spring	asv133	0.59829	0.0063	Bacteria	Bacteroidota	Bacteroidia	Flavobacteriales	Flavobacteriaceae	NS4 marine group
CL	Fall	asv50	0.59877	0.00407	Bacteria	Proteobacteria	Gammaproteobacteria	Cellvibrionales	Halieaceae	OM60(NOR5) clade
PL	Spring	asv169	0.59963	0.02789	Bacteria	Bacteroidota	Bacteroidia	Flavobacteriales	Flavobacteriaceae	NS4 marine group
CL	Fall	asv111	0.59993	0.02618	Bacteria	Cyanobacteria	Cyanobacteriia	Synechococcales	Cyanobiaceae	Synechococcus CC9902
PD	Fall	asv7	0.60134	0.01093	Bacteria	Cyanobacteria	Cyanobacteriia	Synechococcales	Cyanobiaceae	Synechococcus CC9902
CL	Spring	asv830	0.6063	0.00716	Bacteria	Bacteroidota	Bacteroidia	Flavobacteriales	Flavobacteriaceae	NA
CL	Winter	asv24	0.61046	0.00034	Bacteria	Bacteroidota	Bacteroidia	Flavobacteriales	Flavobacteriaceae	Formosa
CD	Fall	asv134	0.6111	0.03564	Bacteria	Bacteroidota	Bacteroidia	Flavobacteriales	Flavobacteriaceae	NS4 marine group
PL	Fall	asv27	0.61176	0.00126	Bacteria	Proteobacteria	Gammaproteobacteria	Vibrionales	Vibrionaceae	NA
CL	Spring	asv89	0.61711	0.04472	Bacteria	Bacteroidota	Bacteroidia	Flavobacteriales	Flavobacteriaceae	NS5 marine group
CL	Spring	asv196	0.61745	0.01197	Bacteria	Cyanobacteria	Cyanobacteriia	Synechococcales	Cyanobiaceae	NA
CD	Spring	asv111	0.61909	0.01562	Bacteria	Cyanobacteria	Cyanobacteriia	Synechococcales	Cyanobiaceae	Synechococcus CC9902
CL	Spring	asv266	0.61915	0.01574	Bacteria	Bacteroidota	Bacteroidia	Flavobacteriales	NS9 marine group	NA
CD	Fall	asv573	0.61939	0.04603	Bacteria	Bacteroidota	Bacteroidia	Flavobacteriales	Flavobacteriaceae	NS5 marine group
DL	Spring	asv112	0.61982	0.00166	Bacteria	Bacteroidota	Bacteroidia	Chitinophagales	Saprospiraceae	NA
CD	Fall	asv16	0.62052	0.00019	Bacteria	Bacteroidota	Bacteroidia	Flavobacteriales	Flavobacteriaceae	NS4 marine group
PD	Summer	asv238	0.62092	0.04724	Bacteria	Planctomycetota	Phycisphaerae	Phycisphaerales	Phycisphaeraceae	Urania-1B-19 marine sediment group
PL	Summer	asv377	0.62243	0.02693	Bacteria	Proteobacteria	Alphaproteobacteria	Parvibaculales	PS1 clade	NA
VL	Fall	asv209	0.62265	0.03296	Bacteria	Proteobacteria	Gammaproteobacteria	Cellvibrionales	Porticoccaceae	SAR92 clade
CD	Fall	asv289	0.62588	0.00541	Bacteria	Actinobacteriota	Acidimicrobiia	Actinomarinales	Actinomarinaceae	Candidatus Actinomarina
CD	Winter	asv178	0.62812	0.01937	Bacteria	Bacteroidota	Bacteroidia	Flavobacteriales	NS9 marine group	NA
PL	Fall	asv468	0.62839	0.00219	Bacteria	Bacteroidota	Bacteroidia	Flavobacteriales	Flavobacteriaceae	NA
CL	Fall	asv47	0.62864	0.00385	Bacteria	Proteobacteria	Alphaproteobacteria	Rhizobiales	Rhizobiaceae	Cohaesibacter
CL	Fall	asv236	0.62931	0.00939	Bacteria	Bacteroidota	Bacteroidia	Flavobacteriales	Flavobacteriaceae	NS5 marine group
CD	Fall	asv194	0.62938	0.00322	Bacteria	Proteobacteria	Gammaproteobacteria	Tenderiales	Tenderiaceae	Candidatus Tenderia
CD	Fall	asv666	0.62945	0.02395	Bacteria	Actinobacteriota	Acidimicrobiia	Microtrichales	Microtrichaceae	Sva0996 marine group
DL	Winter	asv209	0.63054	0.04888	Bacteria	Proteobacteria	Gammaproteobacteria	Cellvibrionales	Porticoccaceae	SAR92 clade
CD	Fall	asv66	0.63209	0.0017	Bacteria	Bacteroidota	Bacteroidia	Flavobacteriales	Flavobacteriaceae	NS5 marine group
PD	Spring	asv298	0.63218	0.00303	Bacteria	Proteobacteria	Gammaproteobacteria	Cellvibrionales	Halieaceae	OM60(NOR5) clade
PD	Fall	asv14	0.6343	0.0235	Bacteria	Bacteroidota	Bacteroidia	Flavobacteriales	Flavobacteriaceae	NS4 marine group
CL	Spring	asv102	0.63478	0.04934	Bacteria	Proteobacteria	Alphaproteobacteria	Rhodobacterales	Rhodobacteraceae	Yoonia-Loktanella
CD	Fall	asv140	0.63509	0.01097	Bacteria	Bacteroidota	Bacteroidia	Flavobacteriales	Flavobacteriaceae	NS4 marine group
DL	Spring	asv578	0.63614	0.03057	Bacteria	Proteobacteria	Gammaproteobacteria	Cellvibrionales	Spongiibacteraceae	BD1-7 clade
PD	Fall	asv115	0.64043	0.01961	Bacteria	Planctomycetota	Planctomycetes	Pirellulales	Pirellulaceae	Blastopirellula
CD	Spring	asv278	0.6413	0.03752	Archaea	Crenarchaeota	Nitrososphaeria	Nitrosopumilales	Nitrosopumilaceae	Candidatus Nitrosopelagicus
CL	Winter	asv50	0.64225	0.02391	Bacteria	Proteobacteria	Gammaproteobacteria	Cellvibrionales	Halieaceae	OM60(NOR5) clade
CL	Fall	asv35	0.64427	0.0055	Bacteria	Bacteroidota	Bacteroidia	Flavobacteriales	Flavobacteriaceae	NS5 marine group
PD	Spring	asv38	0.65002	0.00343	Bacteria	Bacteroidota	Bacteroidia	Flavobacteriales	Flavobacteriaceae	NS5 marine group
PL	Fall	asv316	0.65056	0.02387	Bacteria	Proteobacteria	Gammaproteobacteria	Vibrionales	Vibrionaceae	Enterovibrio
CL	Fall	asv753	0.65636	0.02508	Bacteria	Actinobacteriota	Acidimicrobiia	Actinomarinales	Actinomarinaceae	Candidatus Actinomarina
CL	Summer	asv188	0.66318	0.0463	Bacteria	Bacteroidota	Bacteroidia	Flavobacteriales	Flavobacteriaceae	NS5 marine group
CL	Spring	asv73	0.66788	0.04576	Bacteria	Cyanobacteria	Cyanobacteriia	Synechococcales	Cyanobiaceae	NA
CL	Spring	asv201	0.66831	0.00236	Bacteria	Bacteroidota	Bacteroidia	Flavobacteriales	Flavobacteriaceae	Formosa
CL	Spring	asv192	0.67013	0.00467	Bacteria	Cyanobacteria	Cyanobacteriia	Synechococcales	Cyanobiaceae	Synechococcus CC9902
CD	Fall	asv28	0.67129	0.00288	Bacteria	Bacteroidota	Bacteroidia	Flavobacteriales	Flavobacteriaceae	NS5 marine group
PD	Spring	asv21	0.67143	0.04398	Bacteria	Bacteroidota	Bacteroidia	Flavobacteriales	Flavobacteriaceae	NS5 marine group
PL	Summer	asv30	0.67196	0.02001	Bacteria	Bacteroidota	Bacteroidia	Flavobacteriales	Flavobacteriaceae	NS5 marine group
CD	Fall	asv623	0.67312	0.01316	Bacteria	Bacteroidota	Bacteroidia	Flavobacteriales	Flavobacteriaceae	NS5 marine group
PD	Spring	asv16	0.67421	1e-05	Bacteria	Bacteroidota	Bacteroidia	Flavobacteriales	Flavobacteriaceae	NS4 marine group
PL	Fall	asv121	0.67464	0.04132	Bacteria	Bacteroidota	Bacteroidia	Flavobacteriales	Flavobacteriaceae	NS5 marine group
PL	Summer	asv39	0.67702	0.02073	Bacteria	Bacteroidota	Bacteroidia	Flavobacteriales	Flavobacteriaceae	NS4 marine group
CD	Fall	asv57	0.67884	0.04723	Bacteria	Bacteroidota	Bacteroidia	Flavobacteriales	Flavobacteriaceae	NS5 marine group
DL	Spring	asv196	0.67931	0.03366	Bacteria	Cyanobacteria	Cyanobacteriia	Synechococcales	Cyanobiaceae	NA
CL	Spring	asv278	0.67994	0.03117	Archaea	Crenarchaeota	Nitrososphaeria	Nitrosopumilales	Nitrosopumilaceae	Candidatus Nitrosopelagicus
CD	Fall	asv182	0.68034	0.01986	Bacteria	Actinobacteriota	Acidimicrobiia	Actinomarinales	Actinomarinaceae	Candidatus Actinomarina
CD	Summer	asv194	0.68051	0.03105	Bacteria	Proteobacteria	Gammaproteobacteria	Tenderiales	Tenderiaceae	Candidatus Tenderia
CL	Fall	asv16	0.68612	0.02371	Bacteria	Bacteroidota	Bacteroidia	Flavobacteriales	Flavobacteriaceae	NS4 marine group
CL	Spring	asv761	0.68746	0.04783	Bacteria	Proteobacteria	Alphaproteobacteria	Thalassobaculales	Nisaeaceae	OM75 clade
CD	Spring	asv124	0.68968	0.04231	Bacteria	Proteobacteria	Alphaproteobacteria	Rhodobacterales	Rhodobacteraceae	NA
PD	Spring	asv106	0.69054	0.04394	Bacteria	Bacteroidota	Bacteroidia	Flavobacteriales	Flavobacteriaceae	NS4 marine group
VL	Spring	asv1762	0.6907	0.03745	Bacteria	Proteobacteria	Gammaproteobacteria	Oceanospirillales	Halomonadaceae	Halomonas
DL	Spring	asv3130	0.69227	0.03723	Bacteria	Planctomycetota	Planctomycetes	Pirellulales	Pirellulaceae	Bythopirellula
DL	Spring	asv3497	0.69227	0.03723	Bacteria	Bacteroidota	Bacteroidia	Flavobacteriales	Flavobacteriaceae	Flavimarina
DL	Spring	asv652	0.69227	0.03723	Bacteria	Proteobacteria	Alphaproteobacteria	Rhodobacterales	Rhodobacteraceae	NA
CL	Fall	asv122	0.69353	0.02162	Bacteria	Bacteroidota	Bacteroidia	Flavobacteriales	Flavobacteriaceae	NS5 marine group
CD	Winter	asv323	0.69568	0.01079	Bacteria	Proteobacteria	Gammaproteobacteria	Cellvibrionales	Halieaceae	Luminiphilus
CL	Fall	asv188	0.69603	0.03095	Bacteria	Bacteroidota	Bacteroidia	Flavobacteriales	Flavobacteriaceae	NS5 marine group
PL	Fall	asv445	0.69849	0.00708	Bacteria	Bacteroidota	Bacteroidia	Flavobacteriales	Flavobacteriaceae	NA
CD	Fall	asv133	0.69882	0.04999	Bacteria	Bacteroidota	Bacteroidia	Flavobacteriales	Flavobacteriaceae	NS4 marine group
CD	Spring	asv139	0.69954	0.03595	Bacteria	Proteobacteria	Alphaproteobacteria	Rhodospirillales	AEGEAN-169 marine group	NA
PD	Fall	asv209	0.70052	0.00708	Bacteria	Proteobacteria	Gammaproteobacteria	Cellvibrionales	Porticoccaceae	SAR92 clade
CL	Fall	asv177	0.70134	0.02276	Bacteria	Bacteroidota	Bacteroidia	Flavobacteriales	Flavobacteriaceae	NS5 marine group
CD	Fall	asv266	0.70137	0.01691	Bacteria	Bacteroidota	Bacteroidia	Flavobacteriales	NS9 marine group	NA
VL	Spring	asv2780	0.70407	0.03774	Bacteria	Bacteroidota	Bacteroidia	Flavobacteriales	Flavobacteriaceae	NA
CL	Spring	asv78	0.70528	0.00949	Bacteria	Bacteroidota	Bacteroidia	Flavobacteriales	Flavobacteriaceae	NS5 marine group
CL	Winter	asv12	0.70567	0	Bacteria	Bacteroidota	Bacteroidia	Flavobacteriales	Flavobacteriaceae	Formosa
PD	Fall	asv48	0.70608	0.00281	Bacteria	Bacteroidota	Bacteroidia	Flavobacteriales	Flavobacteriaceae	NS4 marine group
CD	Winter	asv311	0.70618	0.04541	Bacteria	Bacteroidota	Bacteroidia	Flavobacteriales	NS9 marine group	NA
CD	Spring	asv217	0.70626	0.0162	Bacteria	Proteobacteria	Alphaproteobacteria	Rhodobacterales	Rhodobacteraceae	NA
PL	Spring	asv152	0.71022	0.04227	Bacteria	Actinobacteriota	Acidimicrobiia	Actinomarinales	Actinomarinaceae	Candidatus Actinomarina
VL	Winter	asv129	0.71208	0.00555	Bacteria	Bacteroidota	Bacteroidia	Flavobacteriales	Flavobacteriaceae	NS3a marine group
PL	Spring	asv16	0.71712	0.00027	Bacteria	Bacteroidota	Bacteroidia	Flavobacteriales	Flavobacteriaceae	NS4 marine group
PL	Summer	asv284	0.71735	0.02203	Bacteria	Bacteroidota	Bacteroidia	Flavobacteriales	Flavobacteriaceae	NS4 marine group
VL	Summer	asv613	0.71938	0.02902	Bacteria	Proteobacteria	Gammaproteobacteria	Oceanospirillales	Saccharospirillaceae	Oleibacter
DL	Spring	asv1051	0.72034	0.03723	Bacteria	Bacteroidota	Bacteroidia	Flavobacteriales	Flavobacteriaceae	NS2b marine group
DL	Spring	asv2122	0.72034	0.03723	Bacteria	Proteobacteria	Gammaproteobacteria	Burkholderiales	Comamonadaceae	NA
DL	Spring	asv2989	0.72034	0.03723	Bacteria	Proteobacteria	Gammaproteobacteria	Cellvibrionales	Spongiibacteraceae	BD1-7 clade
DL	Spring	asv3314	0.72034	0.03723	Bacteria	Bacteroidota	Bacteroidia	Cytophagales	Cyclobacteriaceae	Fabibacter
CD	Fall	asv79	0.72116	0.00419	Bacteria	Bacteroidota	Bacteroidia	Flavobacteriales	Flavobacteriaceae	NS5 marine group
CL	Spring	asv338	0.72188	0.03981	Bacteria	Bacteroidota	Bacteroidia	Chitinophagales	Saprospiraceae	NA
CL	Fall	asv157	0.72236	0.00469	Bacteria	Planctomycetota	Planctomycetes	Pirellulales	Pirellulaceae	Rubripirellula
PD	Summer	asv52	0.72278	0.04699	Bacteria	Cyanobacteria	Cyanobacteriia	Synechococcales	Cyanobiaceae	Synechococcus CC9902
CL	Fall	asv231	0.72324	0.0002	Bacteria	Bacteroidota	Bacteroidia	Flavobacteriales	Flavobacteriaceae	NS4 marine group
CL	Spring	asv28	0.72542	0.0107	Bacteria	Bacteroidota	Bacteroidia	Flavobacteriales	Flavobacteriaceae	NS5 marine group
CD	Spring	asv134	0.72772	0.0444	Bacteria	Bacteroidota	Bacteroidia	Flavobacteriales	Flavobacteriaceae	NS4 marine group
PL	Spring	asv572	0.73237	0.04527	Bacteria	Bacteroidota	Bacteroidia	Flavobacteriales	NS9 marine group	NA
CL	Fall	asv408	0.73302	0.02455	Bacteria	Planctomycetota	Phycisphaerae	Phycisphaerales	Phycisphaeraceae	CL500-3
CL	Spring	asv112	0.73327	0.02558	Bacteria	Bacteroidota	Bacteroidia	Chitinophagales	Saprospiraceae	NA
CL	Fall	asv387	0.73364	0.01731	Bacteria	Bacteroidota	Bacteroidia	Flavobacteriales	Flavobacteriaceae	NS5 marine group
VL	Spring	asv3204	0.73371	0.03722	Bacteria	Proteobacteria	Gammaproteobacteria	Alteromonadales	Alteromonadaceae	Glaciecola
VL	Spring	asv3783	0.73371	0.03722	Bacteria	Bacteroidota	Bacteroidia	Flavobacteriales	Flavobacteriaceae	Cellulophaga
CD	Fall	asv328	0.73506	0.00175	Bacteria	Actinobacteriota	Acidimicrobiia	Actinomarinales	Actinomarinaceae	Candidatus Actinomarina
DL	Spring	asv174	0.73512	0.00534	Bacteria	Bacteroidota	Bacteroidia	Chitinophagales	Saprospiraceae	NA
PD	Spring	asv56	0.73554	0.04589	Bacteria	Actinobacteriota	Acidimicrobiia	Actinomarinales	Actinomarinaceae	Candidatus Actinomarina
CD	Fall	asv776	0.73567	0.02145	Bacteria	Bacteroidota	Bacteroidia	Flavobacteriales	Flavobacteriaceae	NA
CD	Spring	asv50	0.73748	0.04518	Bacteria	Proteobacteria	Gammaproteobacteria	Cellvibrionales	Halieaceae	OM60(NOR5) clade
CL	Spring	asv174	0.73898	0.02699	Bacteria	Bacteroidota	Bacteroidia	Chitinophagales	Saprospiraceae	NA
CD	Fall	asv191	0.74029	0.01158	Bacteria	Proteobacteria	Gammaproteobacteria	Cellvibrionales	Porticoccaceae	SAR92 clade
CL	Fall	asv43	0.74212	0.00053	Bacteria	Bacteroidota	Bacteroidia	Flavobacteriales	Flavobacteriaceae	NS5 marine group
CD	Spring	asv200	0.74232	0.04429	Bacteria	Bacteroidota	Bacteroidia	Flavobacteriales	Flavobacteriaceae	NS4 marine group
PL	Spring	asv209	0.74354	0.04056	Bacteria	Proteobacteria	Gammaproteobacteria	Cellvibrionales	Porticoccaceae	SAR92 clade
CD	Fall	asv307	0.74637	0.00753	Bacteria	Bacteroidota	Bacteroidia	Flavobacteriales	Flavobacteriaceae	NS5 marine group
PL	Spring	asv28	0.74702	0.03103	Bacteria	Bacteroidota	Bacteroidia	Flavobacteriales	Flavobacteriaceae	NS5 marine group
VL	Spring	asv3349	0.75166	0.0353	Bacteria	Actinobacteriota	Actinobacteria	Pseudonocardiales	Pseudonocardiaceae	Pseudonocardia
VL	Winter	asv9	0.75181	0.00197	Bacteria	Proteobacteria	Alphaproteobacteria	Rhodobacterales	Rhodobacteraceae	NA
DL	Fall	asv664	0.75316	0.04143	Bacteria	Bacteroidota	Bacteroidia	Flavobacteriales	Flavobacteriaceae	Tenacibaculum
PL	Fall	asv76	0.75492	0.03984	Bacteria	Bacteroidota	Bacteroidia	Flavobacteriales	Flavobacteriaceae	NS5 marine group
PD	Fall	asv121	0.75505	0.01814	Bacteria	Bacteroidota	Bacteroidia	Flavobacteriales	Flavobacteriaceae	NS5 marine group
VL	Spring	asv1158	0.75577	0.03762	Bacteria	Proteobacteria	Gammaproteobacteria	Vibrionales	Vibrionaceae	NA
CD	Summer	asv111	0.75853	0.04698	Bacteria	Cyanobacteria	Cyanobacteriia	Synechococcales	Cyanobiaceae	Synechococcus CC9902
DL	Spring	asv361	0.75924	9e-05	Bacteria	Bacteroidota	Bacteroidia	Chitinophagales	Saprospiraceae	NA
CD	Spring	asv78	0.76296	0.02117	Bacteria	Bacteroidota	Bacteroidia	Flavobacteriales	Flavobacteriaceae	NS5 marine group
CL	Fall	asv626	0.76339	0.04084	Bacteria	Actinobacteriota	Actinobacteria	Micrococcales	Microbacteriaceae	DS001
PL	Winter	asv18	0.76374	0.00221	Bacteria	Proteobacteria	Alphaproteobacteria	Rhodobacterales	Rhodobacteraceae	NA
CD	Summer	asv105	0.76548	0.04323	Bacteria	Proteobacteria	Alphaproteobacteria	Parvibaculales	PS1 clade	NA
CL	Spring	asv387	0.76623	0.02612	Bacteria	Bacteroidota	Bacteroidia	Flavobacteriales	Flavobacteriaceae	NS5 marine group
CD	Spring	asv668	0.76857	0.03593	Bacteria	Bacteroidota	Bacteroidia	Flavobacteriales	Flavobacteriaceae	NA
VL	Spring	asv4231	0.76914	0.03714	Bacteria	Proteobacteria	Gammaproteobacteria	Alteromonadales	Colwelliaceae	Thalassotalea
CD	Winter	asv166	0.76929	0.00288	Bacteria	Bacteroidota	Bacteroidia	Flavobacteriales	Flavobacteriaceae	NA
PD	Spring	asv28	0.76967	0.01013	Bacteria	Bacteroidota	Bacteroidia	Flavobacteriales	Flavobacteriaceae	NS5 marine group
CD	Spring	asv577	0.77166	0.00842	Bacteria	Actinobacteriota	Actinobacteria	Micrococcales	Microbacteriaceae	Candidatus Aquiluna
DL	Spring	asv1139	0.77227	0.03737	Bacteria	Proteobacteria	Gammaproteobacteria	Alteromonadales	Alteromonadaceae	NA
DL	Spring	asv1520	0.77227	0.03737	Bacteria	Proteobacteria	Gammaproteobacteria	Burkholderiales	Comamonadaceae	NA
CL	Spring	asv16	0.77431	0.00274	Bacteria	Bacteroidota	Bacteroidia	Flavobacteriales	Flavobacteriaceae	NS4 marine group
PL	Fall	asv150	0.77666	0.02375	Bacteria	Proteobacteria	Gammaproteobacteria	Alteromonadales	Alteromonadaceae	Glaciecola
DL	Spring	asv2090	0.77806	0.04102	Bacteria	Actinobacteriota	Actinobacteria	Micrococcales	Micrococcaceae	NA
CD	Fall	asv109	0.78051	0.01914	Bacteria	Proteobacteria	Alphaproteobacteria	SAR11 clade	Clade II	NA
PD	Winter	asv142	0.78208	0.00153	Bacteria	Bacteroidota	Bacteroidia	Flavobacteriales	Flavobacteriaceae	Ulvibacter
CD	Spring	asv266	0.78322	0.00307	Bacteria	Bacteroidota	Bacteroidia	Flavobacteriales	NS9 marine group	NA
PL	Spring	asv14	0.78425	0.02491	Bacteria	Bacteroidota	Bacteroidia	Flavobacteriales	Flavobacteriaceae	NS4 marine group
CL	Spring	asv447	0.79284	0.04077	Bacteria	Cyanobacteria	Cyanobacteriia	Synechococcales	Cyanobiaceae	Synechococcus CC9902
VL	Fall	asv675	0.79308	0.03155	Bacteria	Proteobacteria	Alphaproteobacteria	Rhodobacterales	Rhodobacteraceae	NA
CD	Fall	asv216	0.7942	0.00061	Bacteria	Proteobacteria	Alphaproteobacteria	Caulobacterales	Hyphomonadaceae	NA
VL	Spring	asv1437	0.79466	0.03333	Bacteria	Proteobacteria	Alphaproteobacteria	Rhizobiales	Devosiaceae	Devosia
VL	Spring	asv4020	0.79466	0.03333	Bacteria	Proteobacteria	Alphaproteobacteria	Rhodobacterales	Rhodobacteraceae	NA
CD	Fall	asv61	0.79522	0.00648	Bacteria	Bacteroidota	Bacteroidia	Flavobacteriales	Flavobacteriaceae	NS4 marine group
PD	Spring	asv572	0.79604	0.02317	Bacteria	Bacteroidota	Bacteroidia	Flavobacteriales	NS9 marine group	NA
CL	Fall	asv14	0.79655	0.01066	Bacteria	Bacteroidota	Bacteroidia	Flavobacteriales	Flavobacteriaceae	NS4 marine group
PD	Summer	asv122	0.79683	0.02603	Bacteria	Bacteroidota	Bacteroidia	Flavobacteriales	Flavobacteriaceae	NS5 marine group
CD	Spring	asv16	0.79694	0.01052	Bacteria	Bacteroidota	Bacteroidia	Flavobacteriales	Flavobacteriaceae	NS4 marine group
CD	Winter	asv4	0.7976	0.00013	Bacteria	Proteobacteria	Alphaproteobacteria	Rhodobacterales	Rhodobacteraceae	NA
CL	Spring	asv140	0.79776	0.03511	Bacteria	Bacteroidota	Bacteroidia	Flavobacteriales	Flavobacteriaceae	NS4 marine group
DL	Fall	asv76	0.79799	0.00454	Bacteria	Bacteroidota	Bacteroidia	Flavobacteriales	Flavobacteriaceae	NS5 marine group
CD	Fall	asv14	0.79851	0.00037	Bacteria	Bacteroidota	Bacteroidia	Flavobacteriales	Flavobacteriaceae	NS4 marine group
CD	Summer	asv7	0.79926	0.04799	Bacteria	Cyanobacteria	Cyanobacteriia	Synechococcales	Cyanobiaceae	Synechococcus CC9902
PL	Fall	asv84	0.80014	0.04085	Bacteria	Bacteroidota	Bacteroidia	Flavobacteriales	NS9 marine group	NA
DL	Spring	asv209	0.80104	0.01127	Bacteria	Proteobacteria	Gammaproteobacteria	Cellvibrionales	Porticoccaceae	SAR92 clade
CD	Fall	asv121	0.80289	0.00952	Bacteria	Bacteroidota	Bacteroidia	Flavobacteriales	Flavobacteriaceae	NS5 marine group
DL	Fall	asv38	0.80365	0.04718	Bacteria	Bacteroidota	Bacteroidia	Flavobacteriales	Flavobacteriaceae	NS5 marine group
CL	Spring	asv63	0.80493	0.00922	Bacteria	Bacteroidota	Bacteroidia	Flavobacteriales	Crocinitomicaceae	Fluviicola
CD	Spring	asv269	0.80531	0.00918	Bacteria	Proteobacteria	Alphaproteobacteria	Rhodospirillales	AEGEAN-169 marine group	NA
CL	Spring	asv200	0.80693	0.01119	Bacteria	Bacteroidota	Bacteroidia	Flavobacteriales	Flavobacteriaceae	NS4 marine group
VL	Spring	asv2171	0.80731	0.03894	Bacteria	Proteobacteria	Alphaproteobacteria	Sphingomonadales	Sphingomonadaceae	NA
VL	Spring	asv4143	0.80731	0.03894	Bacteria	Bacteroidota	Bacteroidia	Chitinophagales	Saprospiraceae	Rubidimonas
PD	Spring	asv447	0.80883	0.01135	Bacteria	Cyanobacteria	Cyanobacteriia	Synechococcales	Cyanobiaceae	Synechococcus CC9902
DL	Spring	asv1728	0.80887	0.04118	Bacteria	Proteobacteria	Alphaproteobacteria	Rhodobacterales	Rhodobacteraceae	NA
CL	Winter	asv146	0.80896	0.01352	Bacteria	Proteobacteria	Alphaproteobacteria	Rhodobacterales	Rhodobacteraceae	NA
PD	Spring	asv99	0.80962	0.02913	Bacteria	Actinobacteriota	Acidimicrobiia	Actinomarinales	Actinomarinaceae	Candidatus Actinomarina
CD	Fall	asv468	0.81098	0.00056	Bacteria	Bacteroidota	Bacteroidia	Flavobacteriales	Flavobacteriaceae	NA
PL	Spring	asv201	0.81113	0.00354	Bacteria	Bacteroidota	Bacteroidia	Flavobacteriales	Flavobacteriaceae	Formosa
CD	Spring	asv231	0.81124	0.04506	Bacteria	Bacteroidota	Bacteroidia	Flavobacteriales	Flavobacteriaceae	NS4 marine group
DL	Summer	asv17	0.81296	0.04955	Bacteria	Cyanobacteria	Cyanobacteriia	Synechococcales	Cyanobiaceae	NA
CL	Summer	asv105	0.81322	0.01486	Bacteria	Proteobacteria	Alphaproteobacteria	Parvibaculales	PS1 clade	NA
CL	Spring	asv50	0.81395	0.0118	Bacteria	Proteobacteria	Gammaproteobacteria	Cellvibrionales	Halieaceae	OM60(NOR5) clade
CD	Spring	asv968	0.81871	0.00616	Bacteria	Bacteroidota	Bacteroidia	Flavobacteriales	Flavobacteriaceae	Croceitalea
CL	Winter	asv540	0.81991	0.04136	Bacteria	Bacteroidota	Bacteroidia	Flavobacteriales	Flavobacteriaceae	Formosa
CL	Summer	asv111	0.82048	0.02551	Bacteria	Cyanobacteria	Cyanobacteriia	Synechococcales	Cyanobiaceae	Synechococcus CC9902
VL	Spring	asv3617	0.82067	0.043	Bacteria	Bacteroidota	Bacteroidia	Flavobacteriales	Flavobacteriaceae	Dokdonia
CD	Fall	asv1124	0.82084	0.02559	Bacteria	Bacteroidota	Bacteroidia	Flavobacteriales	Flavobacteriaceae	NA
PD	Fall	asv140	0.82178	0.01876	Bacteria	Bacteroidota	Bacteroidia	Flavobacteriales	Flavobacteriaceae	NS4 marine group
PL	Spring	asv108	0.82181	0.04881	Bacteria	Bacteroidota	Bacteroidia	Flavobacteriales	Flavobacteriaceae	NS4 marine group
CD	Winter	asv24	0.82259	0.01543	Bacteria	Bacteroidota	Bacteroidia	Flavobacteriales	Flavobacteriaceae	Formosa
CL	Fall	asv21	0.82291	0.0005	Bacteria	Bacteroidota	Bacteroidia	Flavobacteriales	Flavobacteriaceae	NS5 marine group
CL	Fall	asv41	0.82345	0.00397	Bacteria	Bacteroidota	Bacteroidia	Flavobacteriales	Flavobacteriaceae	NS5 marine group
CL	Winter	asv178	0.82382	0.00046	Bacteria	Bacteroidota	Bacteroidia	Flavobacteriales	NS9 marine group	NA
DL	Summer	asv105	0.82406	0.03617	Bacteria	Proteobacteria	Alphaproteobacteria	Parvibaculales	PS1 clade	NA
PL	Winter	asv12	0.82439	5e-05	Bacteria	Bacteroidota	Bacteroidia	Flavobacteriales	Flavobacteriaceae	Formosa
PD	Fall	asv87	0.82501	0.01827	Bacteria	Actinobacteriota	Actinobacteria	Micrococcales	Microbacteriaceae	DS001
CD	Fall	asv281	0.82517	0.02133	Bacteria	Proteobacteria	Alphaproteobacteria	Rickettsiales	S25-593	NA
PL	Summer	asv140	0.82556	0.00562	Bacteria	Bacteroidota	Bacteroidia	Flavobacteriales	Flavobacteriaceae	NS4 marine group
CD	Fall	asv44	0.82792	0.00809	Bacteria	Bacteroidota	Bacteroidia	Flavobacteriales	Flavobacteriaceae	NS4 marine group
CD	Spring	asv9	0.82866	0.03969	Bacteria	Proteobacteria	Alphaproteobacteria	Rhodobacterales	Rhodobacteraceae	NA
PL	Spring	asv298	0.82874	0.01841	Bacteria	Proteobacteria	Gammaproteobacteria	Cellvibrionales	Halieaceae	OM60(NOR5) clade
CL	Spring	asv2	0.83084	0.03071	Bacteria	Bacteroidota	Bacteroidia	Flavobacteriales	Flavobacteriaceae	Aurantivirga
CD	Spring	asv311	0.83435	0.014	Bacteria	Bacteroidota	Bacteroidia	Flavobacteriales	NS9 marine group	NA
PD	Fall	asv161	0.83643	0.00057	Bacteria	Proteobacteria	Gammaproteobacteria	Burkholderiales	Methylophilaceae	OM43 clade
CD	Winter	asv841	0.83771	0.0016	Bacteria	Bacteroidota	Bacteroidia	Flavobacteriales	Flavobacteriaceae	NS3a marine group
CL	Fall	asv101	0.83824	0.02312	Bacteria	Bacteroidota	Bacteroidia	Flavobacteriales	Flavobacteriaceae	NS5 marine group
CL	Winter	asv142	0.8386	0.00746	Bacteria	Bacteroidota	Bacteroidia	Flavobacteriales	Flavobacteriaceae	Ulvibacter
CD	Spring	asv620	0.83862	0.01778	Bacteria	Bacteroidota	Bacteroidia	Flavobacteriales	Flavobacteriaceae	Polaribacter
CD	Spring	asv133	0.84065	0.02399	Bacteria	Bacteroidota	Bacteroidia	Flavobacteriales	Flavobacteriaceae	NS4 marine group
CD	Spring	asv101	0.84167	0.03072	Bacteria	Bacteroidota	Bacteroidia	Flavobacteriales	Flavobacteriaceae	NS5 marine group
CL	Spring	asv361	0.84197	0.01204	Bacteria	Bacteroidota	Bacteroidia	Chitinophagales	Saprospiraceae	NA
PL	Spring	asv136	0.84243	0.0227	Bacteria	Proteobacteria	Alphaproteobacteria	Rhodobacterales	Rhodobacteraceae	HIMB11
CL	Fall	asv30	0.84349	0.0038	Bacteria	Bacteroidota	Bacteroidia	Flavobacteriales	Flavobacteriaceae	NS5 marine group
PL	Spring	asv21	0.844	0.01104	Bacteria	Bacteroidota	Bacteroidia	Flavobacteriales	Flavobacteriaceae	NS5 marine group
CL	Fall	asv78	0.84482	0.00835	Bacteria	Bacteroidota	Bacteroidia	Flavobacteriales	Flavobacteriaceae	NS5 marine group
CL	Spring	asv44	0.84564	0.00558	Bacteria	Bacteroidota	Bacteroidia	Flavobacteriales	Flavobacteriaceae	NS4 marine group
PD	Fall	asv76	0.84692	0.01846	Bacteria	Bacteroidota	Bacteroidia	Flavobacteriales	Flavobacteriaceae	NS5 marine group
CL	Spring	asv126	0.84737	0.02678	Bacteria	Proteobacteria	Gammaproteobacteria	Cellvibrionales	Halieaceae	OM60(NOR5) clade
CL	Spring	asv620	0.8484	0.00028	Bacteria	Bacteroidota	Bacteroidia	Flavobacteriales	Flavobacteriaceae	Polaribacter
PD	Spring	asv170	0.84957	0.04281	Bacteria	Bacteroidota	Bacteroidia	Flavobacteriales	Flavobacteriaceae	NS4 marine group
CL	Fall	asv326	0.85001	0.01635	Bacteria	Planctomycetota	Planctomycetes	Pirellulales	Pirellulaceae	NA
CL	Summer	asv17	0.85018	0.04722	Bacteria	Cyanobacteria	Cyanobacteriia	Synechococcales	Cyanobiaceae	NA
CD	Winter	asv12	0.8539	0.00023	Bacteria	Bacteroidota	Bacteroidia	Flavobacteriales	Flavobacteriaceae	Formosa
CL	Fall	asv141	0.85744	0.00146	Bacteria	Bacteroidota	Bacteroidia	Flavobacteriales	Flavobacteriaceae	NS5 marine group
VL	Fall	asv68	0.85764	0.00673	Bacteria	Bacteroidota	Bacteroidia	Flavobacteriales	Flavobacteriaceae	NS2b marine group
DL	Spring	asv68	0.85768	0.03644	Bacteria	Bacteroidota	Bacteroidia	Flavobacteriales	Flavobacteriaceae	NS2b marine group
CL	Spring	asv124	0.85998	0.01144	Bacteria	Proteobacteria	Alphaproteobacteria	Rhodobacterales	Rhodobacteraceae	NA
CD	Fall	asv318	0.86128	0.04031	Bacteria	Bacteroidota	Bacteroidia	Flavobacteriales	Flavobacteriaceae	NA
CL	Spring	asv21	0.86258	0.02246	Bacteria	Bacteroidota	Bacteroidia	Flavobacteriales	Flavobacteriaceae	NS5 marine group
PD	Spring	asv15	0.86395	0.0191	Bacteria	Actinobacteriota	Acidimicrobiia	Actinomarinales	Actinomarinaceae	Candidatus Actinomarina
CL	Fall	asv48	0.86499	0.01031	Bacteria	Bacteroidota	Bacteroidia	Flavobacteriales	Flavobacteriaceae	NS4 marine group
CL	Spring	asv101	0.86537	0.00923	Bacteria	Bacteroidota	Bacteroidia	Flavobacteriales	Flavobacteriaceae	NS5 marine group
VL	Spring	asv2089	0.86826	0.03526	Bacteria	Bacteroidota	Bacteroidia	Flavobacteriales	Flavobacteriaceae	Dokdonia
CD	Fall	asv579	0.86861	0.01921	Bacteria	Bacteroidota	Bacteroidia	Flavobacteriales	Flavobacteriaceae	NA
CD	Fall	asv451	0.8695	0	Bacteria	Bacteroidota	Bacteroidia	Flavobacteriales	Flavobacteriaceae	NA
CL	Summer	asv377	0.87008	0.04883	Bacteria	Proteobacteria	Alphaproteobacteria	Parvibaculales	PS1 clade	NA
PL	Summer	asv61	0.87016	0.00279	Bacteria	Bacteroidota	Bacteroidia	Flavobacteriales	Flavobacteriaceae	NS4 marine group
DL	Spring	asv1471	0.87028	0.03322	Bacteria	Bacteroidota	Bacteroidia	Flavobacteriales	Flavobacteriaceae	NA
PD	Summer	asv290	0.87047	1e-05	Bacteria	Verrucomicrobiota	Verrucomicrobiae	Opitutales	Puniceicoccaceae	Coraliomargarita
PL	Winter	asv166	0.87231	4e-05	Bacteria	Bacteroidota	Bacteroidia	Flavobacteriales	Flavobacteriaceae	NA
CD	Spring	asv201	0.87266	0.00707	Bacteria	Bacteroidota	Bacteroidia	Flavobacteriales	Flavobacteriaceae	Formosa
CL	Spring	asv133	0.87271	0.01014	Bacteria	Bacteroidota	Bacteroidia	Flavobacteriales	Flavobacteriaceae	NS4 marine group
DL	Spring	asv3235	0.87501	0.0362	Bacteria	Proteobacteria	Alphaproteobacteria	Rhodobacterales	Rhodobacteraceae	NA
VL	Spring	asv2095	0.87552	0.0465	Bacteria	Proteobacteria	Alphaproteobacteria	Sphingomonadales	Sphingomonadaceae	Sphingopyxis
CD	Spring	asv28	0.87665	0.00593	Bacteria	Bacteroidota	Bacteroidia	Flavobacteriales	Flavobacteriaceae	NS5 marine group
CD	Spring	asv438	0.87677	0.04258	Bacteria	Proteobacteria	Alphaproteobacteria	SAR11 clade	Clade IV	NA
PD	Summer	asv155	0.87753	0.00032	Bacteria	Verrucomicrobiota	Verrucomicrobiae	Opitutales	Puniceicoccaceae	Coraliomargarita
DL	Spring	asv191	0.87827	0.00485	Bacteria	Proteobacteria	Gammaproteobacteria	Cellvibrionales	Porticoccaceae	SAR92 clade
PL	Spring	asv76	0.87872	0.01081	Bacteria	Bacteroidota	Bacteroidia	Flavobacteriales	Flavobacteriaceae	NS5 marine group
PD	Spring	asv17	0.8805	0.04898	Bacteria	Cyanobacteria	Cyanobacteriia	Synechococcales	Cyanobiaceae	NA
PD	Spring	asv92	0.88077	0.00557	Bacteria	Verrucomicrobiota	Verrucomicrobiae	Verrucomicrobiales	Rubritaleaceae	Roseibacillus
PL	Spring	asv11	0.88144	0.0289	Bacteria	Proteobacteria	Alphaproteobacteria	Rhodobacterales	Rhodobacteraceae	NA
PD	Summer	asv35	0.8825	0.00035	Bacteria	Bacteroidota	Bacteroidia	Flavobacteriales	Flavobacteriaceae	NS5 marine group
CD	Winter	asv142	0.88274	0.01244	Bacteria	Bacteroidota	Bacteroidia	Flavobacteriales	Flavobacteriaceae	Ulvibacter
CD	Spring	asv1070	0.88308	0.03959	Bacteria	Proteobacteria	Alphaproteobacteria	Rhodobacterales	Rhodobacteraceae	NA
CD	Spring	asv1289	0.88308	0.03959	Bacteria	Proteobacteria	Alphaproteobacteria	Rhodobacterales	Rhodobacteraceae	NA
CD	Spring	asv1348	0.88308	0.03959	Bacteria	Verrucomicrobiota	Verrucomicrobiae	Opitutales	Puniceicoccaceae	Pelagicoccus
CD	Spring	asv146	0.88308	0.03959	Bacteria	Proteobacteria	Alphaproteobacteria	Rhodobacterales	Rhodobacteraceae	NA
CD	Spring	asv2070	0.88308	0.03959	Bacteria	Proteobacteria	Alphaproteobacteria	SAR11 clade	Clade II	NA
CD	Spring	asv291	0.88308	0.03959	Bacteria	Bacteroidota	Rhodothermia	Balneolales	Balneolaceae	Balneola
CD	Spring	asv3244	0.88308	0.03959	Bacteria	Planctomycetota	Planctomycetes	Pirellulales	Pirellulaceae	Blastopirellula
CD	Spring	asv3345	0.88308	0.03959	Bacteria	Bacteroidota	Bacteroidia	Chitinophagales	Saprospiraceae	NA
CD	Spring	asv3479	0.88308	0.03959	Bacteria	Bacteroidota	Bacteroidia	Chitinophagales	Saprospiraceae	Lewinella
CD	Spring	asv3889	0.88308	0.03959	Bacteria	Proteobacteria	Alphaproteobacteria	Rhodobacterales	Rhodobacteraceae	NA
CD	Spring	asv4404	0.88308	0.03959	Bacteria	Bacteroidota	Rhodothermia	Balneolales	Balneolaceae	Soortia
CD	Spring	asv799	0.88308	0.03959	Bacteria	Firmicutes	Bacilli	Bacillales	Bacillaceae	NA
CL	Fall	asv413	0.88352	0.00861	Bacteria	Bacteroidota	Bacteroidia	Flavobacteriales	NS7 marine group	NA
PL	Spring	asv15	0.88545	0.0259	Bacteria	Actinobacteriota	Acidimicrobiia	Actinomarinales	Actinomarinaceae	Candidatus Actinomarina
CL	Winter	asv3	0.88574	0.00014	Bacteria	Bacteroidota	Bacteroidia	Flavobacteriales	Flavobacteriaceae	Aurantivirga
PD	Spring	asv686	0.88772	0.00568	Bacteria	Bacteroidota	Bacteroidia	Flavobacteriales	Flavobacteriaceae	NS5 marine group
PD	Spring	asv14	0.88778	0.00038	Bacteria	Bacteroidota	Bacteroidia	Flavobacteriales	Flavobacteriaceae	NS4 marine group
PD	Spring	asv43	0.88987	0.02128	Bacteria	Bacteroidota	Bacteroidia	Flavobacteriales	Flavobacteriaceae	NS5 marine group
CL	Spring	asv428	0.88997	0.01585	Bacteria	Bacteroidota	Bacteroidia	Chitinophagales	Saprospiraceae	NA
DL	Spring	asv283	0.89043	0.02119	Bacteria	Bacteroidota	Bacteroidia	Flavobacteriales	Flavobacteriaceae	NA
PL	Fall	asv87	0.89065	0.02432	Bacteria	Actinobacteriota	Actinobacteria	Micrococcales	Microbacteriaceae	DS001
PD	Spring	asv74	0.89072	0.02616	Bacteria	Bacteroidota	Bacteroidia	Sphingobacteriales	NS11-12 marine group	NA
CD	Fall	asv174	0.89096	0.04098	Bacteria	Bacteroidota	Bacteroidia	Chitinophagales	Saprospiraceae	NA
VL	Winter	asv375	0.89169	0.00624	Bacteria	Bacteroidota	Bacteroidia	Flavobacteriales	Flavobacteriaceae	NA
DL	Winter	asv112	0.89235	0.04104	Bacteria	Bacteroidota	Bacteroidia	Chitinophagales	Saprospiraceae	NA
PD	Spring	asv441	0.89238	0.01896	Bacteria	Bacteroidota	Bacteroidia	Flavobacteriales	Flavobacteriaceae	NS4 marine group
CD	Spring	asv299	0.89297	0.01787	Bacteria	Proteobacteria	Gammaproteobacteria	Cellvibrionales	Porticoccaceae	SAR92 clade
CL	Spring	asv76	0.89497	0.01032	Bacteria	Bacteroidota	Bacteroidia	Flavobacteriales	Flavobacteriaceae	NS5 marine group
CL	Fall	asv623	0.8952	0.01148	Bacteria	Bacteroidota	Bacteroidia	Flavobacteriales	Flavobacteriaceae	NS5 marine group
PD	Spring	asv11	0.89571	0.01928	Bacteria	Proteobacteria	Alphaproteobacteria	Rhodobacterales	Rhodobacteraceae	NA
DL	Spring	asv478	0.89619	0.04193	Bacteria	Bacteroidota	Bacteroidia	Flavobacteriales	Flavobacteriaceae	NS4 marine group
CD	Spring	asv1060	0.89697	0.04014	Bacteria	Proteobacteria	Alphaproteobacteria	Rhodobacterales	Rhodobacteraceae	NA
CD	Spring	asv1445	0.89697	0.04014	Archaea	Crenarchaeota	Nitrososphaeria	Nitrosopumilales	Nitrosopumilaceae	Candidatus Nitrosopelagicus
CD	Spring	asv1902	0.89697	0.04014	Bacteria	Bacteroidota	Bacteroidia	Flavobacteriales	Flavobacteriaceae	NA
CD	Spring	asv2026	0.89697	0.04014	Bacteria	Proteobacteria	Alphaproteobacteria	Puniceispirillales	SAR116 clade	Candidatus Puniceispirillum
CD	Spring	asv2098	0.89697	0.04014	Bacteria	Proteobacteria	Alphaproteobacteria	SAR11 clade	Clade II	NA
CD	Spring	asv215	0.89697	0.04014	Bacteria	Proteobacteria	Gammaproteobacteria	Alteromonadales	Alteromonadaceae	NA
CD	Spring	asv2784	0.89697	0.04014	Bacteria	Bacteroidota	Bacteroidia	Flavobacteriales	Flavobacteriaceae	Dokdonia
CD	Spring	asv2875	0.89697	0.04014	Bacteria	Proteobacteria	Alphaproteobacteria	SAR11 clade	Clade II	NA
CD	Spring	asv3312	0.89697	0.04014	Bacteria	Proteobacteria	Alphaproteobacteria	Rhodobacterales	Rhodobacteraceae	NA
CD	Spring	asv3767	0.89697	0.04014	Bacteria	Proteobacteria	Gammaproteobacteria	Cellvibrionales	Cellvibrionaceae	NA
CL	Winter	asv4	0.89754	0.00524	Bacteria	Proteobacteria	Alphaproteobacteria	Rhodobacterales	Rhodobacteraceae	NA
DL	Spring	asv979	0.89836	0.03246	Bacteria	Bacteroidota	Bacteroidia	Flavobacteriales	Flavobacteriaceae	Polaribacter
CL	Fall	asv416	0.89885	0.00635	Bacteria	Bacteroidota	Bacteroidia	Flavobacteriales	Flavobacteriaceae	NS4 marine group
CL	Spring	asv233	0.90024	0.0209	Bacteria	Firmicutes	Bacilli	Bacillales	Bacillaceae	NA
CD	Spring	asv428	0.90241	0.04031	Bacteria	Bacteroidota	Bacteroidia	Chitinophagales	Saprospiraceae	NA
DL	Spring	asv3073	0.90309	0.03396	Bacteria	Bacteroidota	Bacteroidia	Flavobacteriales	Flavobacteriaceae	Aquimarina
PL	Summer	asv231	0.90501	0.00148	Bacteria	Bacteroidota	Bacteroidia	Flavobacteriales	Flavobacteriaceae	NS4 marine group
DL	Spring	asv2747	0.90889	0.03734	Bacteria	Bacteroidota	Bacteroidia	Flavobacteriales	Flavobacteriaceae	Aquibacter
DL	Spring	asv3571	0.90889	0.03734	Bacteria	Proteobacteria	Alphaproteobacteria	Sphingomonadales	Sphingomonadaceae	Erythrobacter
PD	Summer	asv377	0.90979	0.01118	Bacteria	Proteobacteria	Alphaproteobacteria	Parvibaculales	PS1 clade	NA
CD	Spring	asv72	0.91025	0.02479	Bacteria	Proteobacteria	Alphaproteobacteria	Rhodospirillales	AEGEAN-169 marine group	NA
PD	Spring	asv76	0.91039	0.02961	Bacteria	Bacteroidota	Bacteroidia	Flavobacteriales	Flavobacteriaceae	NS5 marine group
CL	Winter	asv420	0.91045	0.0121	Bacteria	Bacteroidota	Bacteroidia	Flavobacteriales	NS7 marine group	NA
CL	Winter	asv311	0.9132	0.02338	Bacteria	Bacteroidota	Bacteroidia	Flavobacteriales	NS9 marine group	NA
PL	Spring	asv49	0.91449	0.03646	Bacteria	Actinobacteriota	Acidimicrobiia	Actinomarinales	Actinomarinaceae	Candidatus Actinomarina
CD	Fall	asv373	0.9151	0.02351	Bacteria	Bacteroidota	Bacteroidia	Flavobacteriales	Flavobacteriaceae	NS4 marine group
PL	Spring	asv99	0.9169	0.04302	Bacteria	Actinobacteriota	Acidimicrobiia	Actinomarinales	Actinomarinaceae	Candidatus Actinomarina
CL	Fall	asv28	0.91776	0.00161	Bacteria	Bacteroidota	Bacteroidia	Flavobacteriales	Flavobacteriaceae	NS5 marine group
VL	Spring	asv2739	0.91852	0.04253	Bacteria	Bacteroidota	Bacteroidia	Flavobacteriales	Flavobacteriaceae	Dokdonia
PD	Winter	asv166	0.92024	0	Bacteria	Bacteroidota	Bacteroidia	Flavobacteriales	Flavobacteriaceae	NA
PD	Spring	asv514	0.921	0.02292	Bacteria	Bacteroidota	Bacteroidia	Flavobacteriales	Flavobacteriaceae	NS5 marine group
DL	Spring	asv69	0.92522	0.00146	Bacteria	Bacteroidota	Bacteroidia	Flavobacteriales	Flavobacteriaceae	Flavicella
DL	Spring	asv2086	0.92548	0.03721	Bacteria	Bacteroidota	Bacteroidia	Flavobacteriales	Cryomorphaceae	Vicingus
CD	Fall	asv18	0.92582	0.01114	Bacteria	Proteobacteria	Alphaproteobacteria	Rhodobacterales	Rhodobacteraceae	NA
PD	Summer	asv105	0.9282	0.00285	Bacteria	Proteobacteria	Alphaproteobacteria	Parvibaculales	PS1 clade	NA
CD	Fall	asv231	0.92824	0.0367	Bacteria	Bacteroidota	Bacteroidia	Flavobacteriales	Flavobacteriaceae	NS4 marine group
CD	Spring	asv361	0.92895	0.04588	Bacteria	Bacteroidota	Bacteroidia	Chitinophagales	Saprospiraceae	NA
PD	Fall	asv6	0.92907	0.02007	Bacteria	Bacteroidota	Bacteroidia	Sphingobacteriales	NS11-12 marine group	NA
CL	Fall	asv356	0.93014	0.01458	Bacteria	Proteobacteria	Gammaproteobacteria	Cellvibrionales	Halieaceae	OM60(NOR5) clade
CL	Spring	asv371	0.93071	0.04191	Bacteria	Bacteroidota	Bacteroidia	Flavobacteriales	Flavobacteriaceae	Aurantivirga
DL	Summer	asv87	0.93234	0.01032	Bacteria	Actinobacteriota	Actinobacteria	Micrococcales	Microbacteriaceae	DS001
DL	Spring	asv331	0.93274	0.01862	Bacteria	Proteobacteria	Alphaproteobacteria	Caulobacterales	Hyphomonadaceae	Hellea
VL	Spring	asv2057	0.93623	0.03364	Bacteria	Proteobacteria	Alphaproteobacteria	Rhodobacterales	Rhodobacteraceae	Yoonia-Loktanella
VL	Spring	asv2649	0.93623	0.03739	Bacteria	Bacteroidota	Bacteroidia	Flavobacteriales	Flavobacteriaceae	Dokdonia
CL	Winter	asv548	0.93661	0.03324	Bacteria	Bacteroidota	Bacteroidia	Flavobacteriales	Flavobacteriaceae	NS3a marine group
CD	Winter	asv420	0.93721	0.01443	Bacteria	Bacteroidota	Bacteroidia	Flavobacteriales	NS7 marine group	NA
CL	Winter	asv63	0.93813	0.00151	Bacteria	Bacteroidota	Bacteroidia	Flavobacteriales	Crocinitomicaceae	Fluviicola
CL	Spring	asv237	0.93837	0.03515	Bacteria	Proteobacteria	Alphaproteobacteria	Thalassobaculales	Nisaeaceae	OM75 clade
PD	Summer	asv107	0.93886	0.04217	Bacteria	Proteobacteria	Alphaproteobacteria	Puniceispirillales	SAR116 clade	Candidatus Puniceispirillum
DL	Spring	asv2712	0.93934	0.03731	Bacteria	Bacteroidota	Bacteroidia	Flavobacteriales	Flavobacteriaceae	Nonlabens
DL	Spring	asv2884	0.93934	0.04928	Bacteria	Bacteroidota	Bacteroidia	Flavobacteriales	Flavobacteriaceae	Lutibacter
CD	Fall	asv38	0.94102	0.00787	Bacteria	Bacteroidota	Bacteroidia	Flavobacteriales	Flavobacteriaceae	NS5 marine group
PL	Spring	asv92	0.94105	0.03287	Bacteria	Verrucomicrobiota	Verrucomicrobiae	Verrucomicrobiales	Rubritaleaceae	Roseibacillus
CD	Spring	asv283	0.94241	0.0253	Bacteria	Bacteroidota	Bacteroidia	Flavobacteriales	Flavobacteriaceae	NA
PD	Summer	asv123	0.94246	0.01654	Bacteria	Proteobacteria	Alphaproteobacteria	Parvibaculales	PS1 clade	NA
PL	Spring	asv73	0.94248	0.03728	Bacteria	Cyanobacteria	Cyanobacteriia	Synechococcales	Cyanobiaceae	NA
PL	Spring	asv17	0.94335	0.02466	Bacteria	Cyanobacteria	Cyanobacteriia	Synechococcales	Cyanobiaceae	NA
CL	Fall	asv89	0.9448	0.00813	Bacteria	Bacteroidota	Bacteroidia	Flavobacteriales	Flavobacteriaceae	NS5 marine group
VL	Spring	asv24	0.94567	0.01306	Bacteria	Bacteroidota	Bacteroidia	Flavobacteriales	Flavobacteriaceae	Formosa
CL	Fall	asv403	0.9458	0.0098	Bacteria	Planctomycetota	Planctomycetes	Pirellulales	Pirellulaceae	Rhodopirellula
CD	Spring	asv18	0.9473	0.03788	Bacteria	Proteobacteria	Alphaproteobacteria	Rhodobacterales	Rhodobacteraceae	NA
DL	Winter	asv589	0.94754	0.02257	Bacteria	Bacteroidota	Bacteroidia	Flavobacteriales	Flavobacteriaceae	NS3a marine group
CL	Fall	asv79	0.94787	0.00675	Bacteria	Bacteroidota	Bacteroidia	Flavobacteriales	Flavobacteriaceae	NS5 marine group
PL	Summer	asv108	0.95129	0.00877	Bacteria	Bacteroidota	Bacteroidia	Flavobacteriales	Flavobacteriaceae	NS4 marine group
VL	Fall	asv578	0.95305	0.02203	Bacteria	Proteobacteria	Gammaproteobacteria	Cellvibrionales	Spongiibacteraceae	BD1-7 clade
DL	Spring	asv346	0.95355	0.0372	Bacteria	Proteobacteria	Gammaproteobacteria	Alteromonadales	Alteromonadaceae	NA
PL	Fall	asv161	0.95375	0.00608	Bacteria	Proteobacteria	Gammaproteobacteria	Burkholderiales	Methylophilaceae	OM43 clade
CL	Spring	asv98	0.95399	0.01248	Bacteria	Bacteroidota	Bacteroidia	Flavobacteriales	Flavobacteriaceae	NS5 marine group
CD	Spring	asv43	0.95436	0.03211	Bacteria	Bacteroidota	Bacteroidia	Flavobacteriales	Flavobacteriaceae	NS5 marine group
CL	Spring	asv509	0.95529	0.03424	Bacteria	Bacteroidota	Bacteroidia	Flavobacteriales	Flavobacteriaceae	NS5 marine group
DL	Spring	asv428	0.95544	0.00026	Bacteria	Bacteroidota	Bacteroidia	Chitinophagales	Saprospiraceae	NA
CD	Fall	asv364	0.95578	0.02188	Bacteria	Bacteroidota	Bacteroidia	Flavobacteriales	Flavobacteriaceae	Formosa
CD	Winter	asv229	0.95732	0.00625	Bacteria	Bacteroidota	Bacteroidia	Flavobacteriales	Flavobacteriaceae	NA
VL	Fall	asv468	0.95823	0.03098	Bacteria	Bacteroidota	Bacteroidia	Flavobacteriales	Flavobacteriaceae	NA
PD	Winter	asv811	0.95864	0.00057	Bacteria	Bacteroidota	Bacteroidia	Flavobacteriales	Flavobacteriaceae	NS3a marine group
PL	Spring	asv74	0.96046	0.00193	Bacteria	Bacteroidota	Bacteroidia	Sphingobacteriales	NS11-12 marine group	NA
VL	Spring	asv105	0.96251	0.04218	Bacteria	Proteobacteria	Alphaproteobacteria	Parvibaculales	PS1 clade	NA
DL	Summer	asv20	0.96386	0.0234	Bacteria	Cyanobacteria	Cyanobacteriia	Synechococcales	Cyanobiaceae	Cyanobium PCC-6307
VL	Spring	asv166	0.96426	0.01872	Bacteria	Bacteroidota	Bacteroidia	Flavobacteriales	Flavobacteriaceae	NA
PL	Summer	asv46	0.96489	0.00154	Bacteria	Bacteroidota	Bacteroidia	Flavobacteriales	Flavobacteriaceae	NS5 marine group
PL	Spring	asv1	0.96614	0.02691	Bacteria	Cyanobacteria	Cyanobacteriia	Synechococcales	Cyanobiaceae	NA
PL	Spring	asv170	0.96709	0.01667	Bacteria	Bacteroidota	Bacteroidia	Flavobacteriales	Flavobacteriaceae	NS4 marine group
PL	Spring	asv359	0.96722	0.03218	Bacteria	Actinobacteriota	Acidimicrobiia	Actinomarinales	Actinomarinaceae	Candidatus Actinomarina
CL	Spring	asv43	0.96855	0.00984	Bacteria	Bacteroidota	Bacteroidia	Flavobacteriales	Flavobacteriaceae	NS5 marine group
CL	Winter	asv2	0.97385	1e-05	Bacteria	Bacteroidota	Bacteroidia	Flavobacteriales	Flavobacteriaceae	Aurantivirga
CD	Spring	asv63	0.97458	0.01897	Bacteria	Bacteroidota	Bacteroidia	Flavobacteriales	Crocinitomicaceae	Fluviicola
DL	Summer	asv369	0.97494	0.04293	Bacteria	Verrucomicrobiota	Verrucomicrobiae	Opitutales	Puniceicoccaceae	Coraliomargarita
PD	Spring	asv191	0.97505	0.03154	Bacteria	Proteobacteria	Gammaproteobacteria	Cellvibrionales	Porticoccaceae	SAR92 clade
PL	Summer	asv48	0.97568	0.00223	Bacteria	Bacteroidota	Bacteroidia	Flavobacteriales	Flavobacteriaceae	NS4 marine group
CD	Fall	asv250	0.97698	0.04778	Bacteria	Proteobacteria	Gammaproteobacteria	Cellvibrionales	Porticoccaceae	SAR92 clade
CL	Fall	asv201	0.97723	0.02903	Bacteria	Bacteroidota	Bacteroidia	Flavobacteriales	Flavobacteriaceae	Formosa
PL	Fall	asv25	0.97906	0.02707	Bacteria	Proteobacteria	Gammaproteobacteria	Alteromonadales	Alteromonadaceae	NA
PD	Spring	asv60	0.97908	0.01448	Bacteria	Actinobacteriota	Acidimicrobiia	Actinomarinales	Actinomarinaceae	Candidatus Actinomarina
CD	Fall	asv170	0.98023	0.00445	Bacteria	Bacteroidota	Bacteroidia	Flavobacteriales	Flavobacteriaceae	NS4 marine group
CD	Spring	asv44	0.98069	0.01185	Bacteria	Bacteroidota	Bacteroidia	Flavobacteriales	Flavobacteriaceae	NS4 marine group
CL	Spring	asv9	0.98178	0.01	Bacteria	Proteobacteria	Alphaproteobacteria	Rhodobacterales	Rhodobacteraceae	NA
CD	Spring	asv323	0.98182	0.00896	Bacteria	Proteobacteria	Gammaproteobacteria	Cellvibrionales	Halieaceae	Luminiphilus
PL	Summer	asv88	0.98212	0.00042	Bacteria	Bacteroidota	Bacteroidia	Flavobacteriales	Flavobacteriaceae	NS4 marine group
PL	Summer	asv416	0.98237	0.02673	Bacteria	Bacteroidota	Bacteroidia	Flavobacteriales	Flavobacteriaceae	NS4 marine group
CL	Spring	asv283	0.98398	0.01711	Bacteria	Bacteroidota	Bacteroidia	Flavobacteriales	Flavobacteriaceae	NA
PL	Spring	asv362	0.98415	0.01234	Bacteria	Bacteroidota	Bacteroidia	Flavobacteriales	Flavobacteriaceae	NS4 marine group
VL	Spring	asv1302	0.98463	0.03518	Bacteria	Bacteroidota	Bacteroidia	Flavobacteriales	Flavobacteriaceae	Salegentibacter
VL	Winter	asv540	0.98472	0.00182	Bacteria	Bacteroidota	Bacteroidia	Flavobacteriales	Flavobacteriaceae	Formosa
CD	Spring	asv529	0.98472	0.00684	Bacteria	Proteobacteria	Alphaproteobacteria	SAR11 clade	Clade II	NA
CL	Fall	asv308	0.98548	0.02496	Bacteria	Bacteroidota	Bacteroidia	Flavobacteriales	Flavobacteriaceae	Tenacibaculum
PL	Summer	asv90	0.98549	0.01077	Bacteria	Proteobacteria	Gammaproteobacteria	Cellvibrionales	Halieaceae	OM60(NOR5) clade
CD	Fall	asv76	0.98561	0.0058	Bacteria	Bacteroidota	Bacteroidia	Flavobacteriales	Flavobacteriaceae	NS5 marine group
PD	Summer	asv369	0.98777	0.0005	Bacteria	Verrucomicrobiota	Verrucomicrobiae	Opitutales	Puniceicoccaceae	Coraliomargarita
PD	Fall	asv316	0.98957	0.02957	Bacteria	Proteobacteria	Gammaproteobacteria	Vibrionales	Vibrionaceae	Enterovibrio
PL	Fall	asv38	0.99022	0.01318	Bacteria	Bacteroidota	Bacteroidia	Flavobacteriales	Flavobacteriaceae	NS5 marine group
PL	Fall	asv209	0.99251	0.03844	Bacteria	Proteobacteria	Gammaproteobacteria	Cellvibrionales	Porticoccaceae	SAR92 clade
CL	Spring	asv23	0.99306	0.03924	Bacteria	Bacteroidota	Bacteroidia	Flavobacteriales	Flavobacteriaceae	Polaribacter
CL	Fall	asv82	0.99475	0.03054	Bacteria	Bacteroidota	Bacteroidia	Flavobacteriales	NS7 marine group	NA
PL	Spring	asv242	0.99525	0.04959	Bacteria	Proteobacteria	Gammaproteobacteria	Burkholderiales	MWH-UniP1 aquatic group	NA
PD	Winter	asv12	0.99588	0	Bacteria	Bacteroidota	Bacteroidia	Flavobacteriales	Flavobacteriaceae	Formosa
CL	Winter	asv300	0.99599	0.00075	Bacteria	Bacteroidota	Bacteroidia	Flavobacteriales	Flavobacteriaceae	NA
CD	Spring	asv161	0.99626	0.03568	Bacteria	Proteobacteria	Gammaproteobacteria	Burkholderiales	Methylophilaceae	OM43 clade
CL	Summer	asv123	0.99666	0.01384	Bacteria	Proteobacteria	Alphaproteobacteria	Parvibaculales	PS1 clade	NA
CL	Spring	asv323	0.99842	0.0114	Bacteria	Proteobacteria	Gammaproteobacteria	Cellvibrionales	Halieaceae	Luminiphilus
CL	Summer	asv340	0.99862	0.00206	Bacteria	Firmicutes	Bacilli	Staphylococcales	Staphylococcaceae	Staphylococcus
PL	Spring	asv56	0.99966	0.02957	Bacteria	Actinobacteriota	Acidimicrobiia	Actinomarinales	Actinomarinaceae	Candidatus Actinomarina
PD	Summer	asv93	0.99966	0.00117	Bacteria	Proteobacteria	Gammaproteobacteria	Cellvibrionales	Halieaceae	OM60(NOR5) clade
CD	Spring	asv1048	0.99969	0.04522	Bacteria	Bacteroidota	Bacteroidia	Flavobacteriales	Cryomorphaceae	NS10 marine group
CD	Spring	asv1068	0.99969	0.03718	Bacteria	Proteobacteria	Gammaproteobacteria	Alteromonadales	Pseudoalteromonadaceae	NA
CD	Spring	asv1625	0.99969	0.03718	Bacteria	Proteobacteria	Alphaproteobacteria	SAR11 clade	Clade II	NA
CD	Spring	asv2399	0.99969	0.03718	Bacteria	Proteobacteria	Alphaproteobacteria	SAR11 clade	Clade I	Clade Ib
CD	Spring	asv2642	0.99969	0.03718	Bacteria	Proteobacteria	Alphaproteobacteria	SAR11 clade	Clade II	NA
CD	Spring	asv2703	0.99969	0.03718	Bacteria	Proteobacteria	Alphaproteobacteria	SAR11 clade	Clade II	NA
CD	Spring	asv2790	0.99969	0.03718	Bacteria	Proteobacteria	Gammaproteobacteria	Oceanospirillales	Oleiphilaceae	Oleiphilus
CD	Spring	asv2810	0.99969	0.03718	Bacteria	Bacteroidota	Bacteroidia	Flavobacteriales	Crocinitomicaceae	Crocinitomix
CD	Spring	asv2830	0.99969	0.03718	Bacteria	Proteobacteria	Alphaproteobacteria	Rhizobiales	Rhizobiaceae	NA
CD	Spring	asv3039	0.99969	0.03718	Bacteria	Bacteroidota	Rhodothermia	Balneolales	Balneolaceae	Balneola
CD	Spring	asv3115	0.99969	0.04522	Bacteria	Proteobacteria	Alphaproteobacteria	SAR11 clade	Clade II	NA
CD	Spring	asv3321	0.99969	0.03718	Bacteria	Bacteroidota	Bacteroidia	Flavobacteriales	Crocinitomicaceae	Crocinitomix
CD	Spring	asv504	0.99969	0.03718	Bacteria	Proteobacteria	Alphaproteobacteria	Puniceispirillales	SAR116 clade	Candidatus Puniceispirillum
CD	Spring	asv721	0.99969	0.03718	Bacteria	Planctomycetota	Planctomycetes	Pirellulales	Pirellulaceae	Rhodopirellula
PL	Fall	asv628	1.00042	0.0078	Bacteria	Proteobacteria	Gammaproteobacteria	Cellvibrionales	Porticoccaceae	Porticoccus
PL	Spring	asv115	1.00095	0.04177	Bacteria	Planctomycetota	Planctomycetes	Pirellulales	Pirellulaceae	Blastopirellula
CD	Spring	asv76	1.00222	0.02321	Bacteria	Bacteroidota	Bacteroidia	Flavobacteriales	Flavobacteriaceae	NS5 marine group
CD	Summer	asv122	1.00241	0.0413	Bacteria	Bacteroidota	Bacteroidia	Flavobacteriales	Flavobacteriaceae	NS5 marine group
CD	Summer	asv238	1.00248	0.03757	Bacteria	Planctomycetota	Phycisphaerae	Phycisphaerales	Phycisphaeraceae	Urania-1B-19 marine sediment group
PL	Spring	asv2262	1.00249	0.03881	Bacteria	Proteobacteria	Alphaproteobacteria	Rhodobacterales	Rhodobacteraceae	Amylibacter
PL	Spring	asv939	1.00249	0.03881	Bacteria	Bacteroidota	Bacteroidia	Flavobacteriales	Flavobacteriaceae	Gramella
CD	Fall	asv46	1.00449	0.01625	Bacteria	Bacteroidota	Bacteroidia	Flavobacteriales	Flavobacteriaceae	NS5 marine group
CD	Spring	asv355	1.00559	0.00266	Bacteria	Proteobacteria	Alphaproteobacteria	SAR11 clade	Clade II	NA
PL	Spring	asv1595	1.0064	0.03892	Bacteria	Bacteroidota	Bacteroidia	Flavobacteriales	Flavobacteriaceae	NS5 marine group
PL	Spring	asv2607	1.0064	0.03892	Bacteria	Proteobacteria	Alphaproteobacteria	SAR11 clade	Clade II	NA
PL	Spring	asv3498	1.0064	0.03892	Bacteria	Proteobacteria	Gammaproteobacteria	Cellvibrionales	Cellvibrionaceae	NA
CL	Spring	asv69	1.00731	0.02447	Bacteria	Bacteroidota	Bacteroidia	Flavobacteriales	Flavobacteriaceae	Flavicella
DL	Spring	asv3803	1.00755	0.03741	Bacteria	Proteobacteria	Alphaproteobacteria	Rhodobacterales	Rhodobacteraceae	NA
CL	Fall	asv562	1.00764	0.00696	Bacteria	Bacteroidota	Bacteroidia	Flavobacteriales	NS9 marine group	NA
CL	Fall	asv44	1.0081	0.01904	Bacteria	Bacteroidota	Bacteroidia	Flavobacteriales	Flavobacteriaceae	NS4 marine group
CD	Spring	asv1043	1.00815	0.0372	Bacteria	Proteobacteria	Gammaproteobacteria	Alteromonadales	Pseudoalteromonadaceae	Psychrosphaera
CD	Spring	asv3777	1.00815	0.0372	Bacteria	Proteobacteria	Gammaproteobacteria	Burkholderiales	Nitrosomonadaceae	Nitrosomonas
CD	Spring	asv941	1.00815	0.0372	Bacteria	Proteobacteria	Gammaproteobacteria	Alteromonadales	Alteromonadaceae	Aestuariibacter
PD	Spring	asv196	1.00964	0.00141	Bacteria	Cyanobacteria	Cyanobacteriia	Synechococcales	Cyanobiaceae	NA
DL	Spring	asv2749	1.01021	0.03402	Bacteria	Proteobacteria	Alphaproteobacteria	Caulobacterales	Hyphomonadaceae	NA
CD	Fall	asv92	1.01143	0.00904	Bacteria	Verrucomicrobiota	Verrucomicrobiae	Verrucomicrobiales	Rubritaleaceae	Roseibacillus
CD	Spring	asv1247	1.01358	0.03718	Bacteria	Proteobacteria	Gammaproteobacteria	Pseudomonadales	Moraxellaceae	Psychrobacter
CD	Spring	asv1857	1.01358	0.03718	Bacteria	Proteobacteria	Gammaproteobacteria	Oceanospirillales	Saccharospirillaceae	NA
CD	Spring	asv2484	1.01358	0.046	Bacteria	Proteobacteria	Alphaproteobacteria	SAR11 clade	Clade II	NA
CD	Spring	asv3042	1.01358	0.046	Bacteria	Proteobacteria	Gammaproteobacteria	Cellvibrionales	Halieaceae	NA
CD	Spring	asv3172	1.01358	0.03718	Bacteria	Proteobacteria	Gammaproteobacteria	Burkholderiales	Oxalobacteraceae	NA
CD	Spring	asv728	1.01358	0.03718	Bacteria	Cyanobacteria	Cyanobacteriia	Synechococcales	Cyanobiaceae	NA
CD	Fall	asv422	1.0143	0.0127	Bacteria	Actinobacteriota	Acidimicrobiia	Microtrichales	Microtrichaceae	Sva0996 marine group
CL	Spring	asv70	1.01565	0.02091	Bacteria	Proteobacteria	Alphaproteobacteria	Rhodobacterales	Rhodobacteraceae	Limimaricola
DL	Winter	asv129	1.0159	0.00699	Bacteria	Bacteroidota	Bacteroidia	Flavobacteriales	Flavobacteriaceae	NS3a marine group
CL	Spring	asv18	1.01616	0.02215	Bacteria	Proteobacteria	Alphaproteobacteria	Rhodobacterales	Rhodobacteraceae	NA
CD	Spring	asv174	1.01629	0.0146	Bacteria	Bacteroidota	Bacteroidia	Chitinophagales	Saprospiraceae	NA
CD	Fall	asv486	1.01702	0.00278	Bacteria	Proteobacteria	Alphaproteobacteria	Rhodobacterales	Rhodobacteraceae	Loktanella
PL	Fall	asv1132	1.01757	0.04594	Bacteria	Planctomycetota	Phycisphaerae	Phycisphaerales	Phycisphaeraceae	CL500-3
PL	Fall	asv1189	1.01757	0.04594	Bacteria	Planctomycetota	Planctomycetes	Pirellulales	Pirellulaceae	Blastopirellula
PL	Fall	asv1190	1.01757	0.04594	Bacteria	Proteobacteria	Gammaproteobacteria	Alteromonadales	Alteromonadaceae	NA
PL	Fall	asv1226	1.01757	0.04594	Bacteria	Bdellovibrionota	Bdellovibrionia	Bdellovibrionales	Bdellovibrionaceae	OM27 clade
PL	Fall	asv1285	1.01757	0.04594	Bacteria	Bacteroidota	Bacteroidia	Flavobacteriales	Flavobacteriaceae	Tenacibaculum
PL	Fall	asv130	1.01757	0.04594	Bacteria	Bacteroidota	Bacteroidia	Flavobacteriales	Flavobacteriaceae	Polaribacter
PL	Fall	asv1328	1.01757	0.04594	Bacteria	Bacteroidota	Bacteroidia	Chitinophagales	Saprospiraceae	Saprospira
PL	Fall	asv1379	1.01757	0.04594	Bacteria	Verrucomicrobiota	Verrucomicrobiae	Verrucomicrobiales	DEV007	NA
PL	Fall	asv1401	1.01757	0.04594	Bacteria	Proteobacteria	Alphaproteobacteria	Rhodospirillales	AEGEAN-169 marine group	NA
PL	Fall	asv1415	1.01757	0.04594	Bacteria	Bacteroidota	Bacteroidia	Flavobacteriales	Flavobacteriaceae	NA
PL	Fall	asv1446	1.01757	0.04594	Bacteria	Verrucomicrobiota	Verrucomicrobiae	Verrucomicrobiales	Rubritaleaceae	Rubritalea
PL	Fall	asv1453	1.01757	0.04594	Bacteria	Proteobacteria	Alphaproteobacteria	Rhodobacterales	Rhodobacteraceae	Paracoccus
PL	Fall	asv1533	1.01757	0.04594	Bacteria	Proteobacteria	Alphaproteobacteria	Rickettsiales	S25-593	NA
PL	Fall	asv1672	1.01757	0.04594	Bacteria	Bacteroidota	Bacteroidia	Flavobacteriales	Flavobacteriaceae	Maribacter
PL	Fall	asv1707	1.01757	0.04594	Bacteria	Proteobacteria	Gammaproteobacteria	Alteromonadales	Pseudoalteromonadaceae	Algicola
PL	Fall	asv1796	1.01757	0.04594	Bacteria	Actinobacteriota	Acidimicrobiia	Actinomarinales	Actinomarinaceae	Candidatus Actinomarina
PL	Fall	asv1832	1.01757	0.04594	Bacteria	Cyanobacteria	Cyanobacteriia	Synechococcales	Cyanobiaceae	Synechococcus CC9902
PL	Fall	asv1965	1.01757	0.04594	Bacteria	Proteobacteria	Gammaproteobacteria	Cellvibrionales	Halieaceae	OM60(NOR5) clade
PL	Fall	asv1974	1.01757	0.04594	Bacteria	Verrucomicrobiota	Verrucomicrobiae	Verrucomicrobiales	Rubritaleaceae	Rubritalea
PL	Fall	asv2037	1.01757	0.04594	Bacteria	Bacteroidota	Bacteroidia	Flavobacteriales	Flavobacteriaceae	Aquibacter
PL	Fall	asv2071	1.01757	0.04594	Bacteria	Proteobacteria	Gammaproteobacteria	Salinisphaerales	Salinisphaeraceae	Salinisphaera
PL	Fall	asv2086	1.01757	0.04594	Bacteria	Bacteroidota	Bacteroidia	Flavobacteriales	Cryomorphaceae	Vicingus
PL	Fall	asv2100	1.01757	0.04594	Bacteria	Proteobacteria	Gammaproteobacteria	Burkholderiales	Neisseriaceae	Neisseria
PL	Fall	asv2125	1.01757	0.04594	Bacteria	Bacteroidota	Bacteroidia	Flavobacteriales	Flavobacteriaceae	Dokdonia
PL	Fall	asv2209	1.01757	0.04594	Bacteria	Planctomycetota	Phycisphaerae	Phycisphaerales	Phycisphaeraceae	FS140-16B-02 marine group
PL	Fall	asv223	1.01757	0.04594	Bacteria	Proteobacteria	Alphaproteobacteria	Caulobacterales	Hyphomonadaceae	NA
PL	Fall	asv2280	1.01757	0.04594	Bacteria	Planctomycetota	Planctomycetes	Pirellulales	Pirellulaceae	Pirellula
PL	Fall	asv2350	1.01757	0.04594	Bacteria	Bacteroidota	Bacteroidia	Chitinophagales	Saprospiraceae	Lewinella
PL	Fall	asv2358	1.01757	0.04594	Bacteria	Bacteroidota	Bacteroidia	Flavobacteriales	NS9 marine group	NA
PL	Fall	asv2386	1.01757	0.04594	Bacteria	Bacteroidota	Bacteroidia	Flavobacteriales	NS9 marine group	NA
PL	Fall	asv2412	1.01757	0.04594	Bacteria	Proteobacteria	Gammaproteobacteria	Alteromonadales	Colwelliaceae	Colwellia
PL	Fall	asv2622	1.01757	0.04594	Bacteria	Bacteroidota	Bacteroidia	Flavobacteriales	Flavobacteriaceae	NA
PL	Fall	asv2739	1.01757	0.04594	Bacteria	Bacteroidota	Bacteroidia	Flavobacteriales	Flavobacteriaceae	Dokdonia
PL	Fall	asv2741	1.01757	0.04594	Bacteria	Bacteroidota	Bacteroidia	Flavobacteriales	Flavobacteriaceae	NA
PL	Fall	asv275	1.01757	0.04594	Bacteria	Bacteroidota	Bacteroidia	Flavobacteriales	Flavobacteriaceae	NS2b marine group
PL	Fall	asv2782	1.01757	0.04594	Bacteria	Proteobacteria	Gammaproteobacteria	Thiotrichales	Thiotrichaceae	Leucothrix
PL	Fall	asv2836	1.01757	0.04594	Bacteria	Proteobacteria	Alphaproteobacteria	Caulobacterales	Hyphomonadaceae	Oceanicaulis
PL	Fall	asv2845	1.01757	0.04594	Bacteria	Bacteroidota	Bacteroidia	Cytophagales	Cyclobacteriaceae	NA
PL	Fall	asv2852	1.01757	0.04594	Bacteria	Bacteroidota	Bacteroidia	Flavobacteriales	Flavobacteriaceae	Hyunsoonleella
PL	Fall	asv2890	1.01757	0.04594	Bacteria	Bacteroidota	Bacteroidia	Cytophagales	Cyclobacteriaceae	Fabibacter
PL	Fall	asv2900	1.01757	0.04594	Bacteria	Proteobacteria	Gammaproteobacteria	Burkholderiales	Alcaligenaceae	Verticiella
PL	Fall	asv2926	1.01757	0.04594	Bacteria	Bacteroidota	Bacteroidia	Chitinophagales	Saprospiraceae	NA
PL	Fall	asv3022	1.01757	0.04594	Bacteria	Planctomycetota	Planctomycetes	Pirellulales	Pirellulaceae	Blastopirellula
PL	Fall	asv3045	1.01757	0.04594	Bacteria	Firmicutes	Clostridia	Oscillospirales	Ruminococcaceae	Subdoligranulum
PL	Fall	asv3056	1.01757	0.04594	Bacteria	Firmicutes	Clostridia	Lachnospirales	Lachnospiraceae	Butyrivibrio
PL	Fall	asv3133	1.01757	0.04594	Bacteria	Firmicutes	Clostridia	Lachnospirales	Lachnospiraceae	NA
PL	Fall	asv3372	1.01757	0.04594	Bacteria	Bacteroidota	Bacteroidia	Flavobacteriales	Flavobacteriaceae	NA
PL	Fall	asv3576	1.01757	0.04594	Bacteria	Bdellovibrionota	Bdellovibrionia	Bacteriovoracales	Bacteriovoracaceae	Peredibacter
PL	Fall	asv3624	1.01757	0.04594	Bacteria	Proteobacteria	Alphaproteobacteria	Rhodobacterales	Rhodobacteraceae	NA
PL	Fall	asv3630	1.01757	0.04594	Bacteria	Bacteroidota	Bacteroidia	Chitinophagales	Saprospiraceae	NA
PL	Fall	asv3726	1.01757	0.04594	Bacteria	Planctomycetota	Planctomycetes	Planctomycetales	Rubinisphaeraceae	Fuerstia
PL	Fall	asv3925	1.01757	0.04594	Bacteria	Proteobacteria	Alphaproteobacteria	Rhodobacterales	Rhodobacteraceae	NA
PL	Fall	asv3957	1.01757	0.04594	Bacteria	Proteobacteria	Alphaproteobacteria	Rhodobacterales	Rhodobacteraceae	NA
PL	Fall	asv3976	1.01757	0.04594	Bacteria	Proteobacteria	Gammaproteobacteria	Piscirickettsiales	Piscirickettsiaceae	Candidatus Endoecteinascidia
PL	Fall	asv4023	1.01757	0.04594	Bacteria	Bacteroidota	Bacteroidia	Flavobacteriales	Flavobacteriaceae	Kordia
PL	Fall	asv4101	1.01757	0.04594	Bacteria	Planctomycetota	Planctomycetes	Planctomycetales	Rubinisphaeraceae	Planctomicrobium
PL	Fall	asv415	1.01757	0.04594	Bacteria	Planctomycetota	Phycisphaerae	Phycisphaerales	Phycisphaeraceae	CL500-3
PL	Fall	asv4161	1.01757	0.04594	Bacteria	Bacteroidota	Bacteroidia	Flavobacteriales	Flavobacteriaceae	Nonlabens
PL	Fall	asv4198	1.01757	0.04594	Bacteria	Firmicutes	Negativicutes	Acidaminococcales	Acidaminococcaceae	NA
PL	Fall	asv4454	1.01757	0.04594	Bacteria	Verrucomicrobiota	Verrucomicrobiae	Verrucomicrobiales	DEV007	NA
PL	Fall	asv4506	1.01757	0.04594	Bacteria	Bacteroidota	Bacteroidia	Flavobacteriales	Flavobacteriaceae	Nonlabens
PL	Fall	asv527	1.01757	0.04594	Archaea	Crenarchaeota	Nitrososphaeria	Nitrosopumilales	Nitrosopumilaceae	Candidatus Nitrosopelagicus
PL	Fall	asv534	1.01757	0.04594	Bacteria	Proteobacteria	Gammaproteobacteria	Alteromonadales	Alteromonadaceae	NA
PL	Fall	asv618	1.01757	0.04594	Bacteria	Bacteroidota	Bacteroidia	Flavobacteriales	Flavobacteriaceae	NA
PL	Fall	asv624	1.01757	0.04594	Bacteria	Bacteroidota	Bacteroidia	Flavobacteriales	Flavobacteriaceae	Tenacibaculum
PL	Fall	asv707	1.01757	0.04594	Bacteria	Verrucomicrobiota	Verrucomicrobiae	Verrucomicrobiales	DEV007	NA
PL	Fall	asv734	1.01757	0.04594	Bacteria	Proteobacteria	Gammaproteobacteria	Oceanospirillales	Litoricolaceae	Litoricola
PL	Fall	asv804	1.01757	0.04594	Bacteria	Proteobacteria	Gammaproteobacteria	Oceanospirillales	Litoricolaceae	Litoricola
PL	Fall	asv807	1.01757	0.04594	Bacteria	Bacteroidota	Bacteroidia	Flavobacteriales	Flavobacteriaceae	NA
PL	Fall	asv812	1.01757	0.04594	Bacteria	Proteobacteria	Gammaproteobacteria	Oceanospirillales	Saccharospirillaceae	Oleibacter
PL	Fall	asv818	1.01757	0.04594	Bacteria	Bacteroidota	Bacteroidia	Flavobacteriales	NS7 marine group	NA
PL	Fall	asv884	1.01757	0.04594	Bacteria	Proteobacteria	Gammaproteobacteria	Cellvibrionales	Halieaceae	OM60(NOR5) clade
PL	Fall	asv903	1.01757	0.04594	Bacteria	Proteobacteria	Alphaproteobacteria	Parvibaculales	PS1 clade	NA
PL	Fall	asv915	1.01757	0.04594	Bacteria	Proteobacteria	Alphaproteobacteria	Caulobacterales	Hyphomonadaceae	NA
PL	Fall	asv923	1.01757	0.04594	Bacteria	Planctomycetota	Planctomycetes	Pirellulales	Pirellulaceae	Blastopirellula
PL	Fall	asv95	1.01757	0.04594	Bacteria	Bacteroidota	Bacteroidia	Sphingobacteriales	NS11-12 marine group	NA
PD	Fall	asv82	1.01802	0.01907	Bacteria	Bacteroidota	Bacteroidia	Flavobacteriales	NS7 marine group	NA
DL	Winter	asv736	1.02099	0.03663	Bacteria	Bacteroidota	Bacteroidia	Chitinophagales	Saprospiraceae	Aureispira
DL	Spring	asv2570	1.02176	0.0376	Bacteria	Proteobacteria	Gammaproteobacteria	Alteromonadales	Marinobacteraceae	Marinobacter
PL	Spring	asv34	1.02247	0.02109	Bacteria	Cyanobacteria	Cyanobacteriia	Synechococcales	Cyanobiaceae	NA
CD	Spring	asv684	1.02386	0.0416	Bacteria	Bacteroidota	Bacteroidia	Flavobacteriales	Flavobacteriaceae	NA
CL	Fall	asv57	1.024	0.00211	Bacteria	Bacteroidota	Bacteroidia	Flavobacteriales	Flavobacteriaceae	NS5 marine group
CL	Spring	asv161	1.02403	0.03303	Bacteria	Proteobacteria	Gammaproteobacteria	Burkholderiales	Methylophilaceae	OM43 clade
PD	Summer	asv262	1.02491	0.03383	Bacteria	Proteobacteria	Alphaproteobacteria	SAR11 clade	Clade I	Clade Ia
PD	Fall	asv628	1.02556	0.00096	Bacteria	Proteobacteria	Gammaproteobacteria	Cellvibrionales	Porticoccaceae	Porticoccus
PD	Spring	asv496	1.02939	0.03954	Bacteria	Bacteroidota	Bacteroidia	Flavobacteriales	Flavobacteriaceae	NS4 marine group
CD	Spring	asv112	1.02949	0.02282	Bacteria	Bacteroidota	Bacteroidia	Chitinophagales	Saprospiraceae	NA
CL	Summer	asv7	1.03025	0.00019	Bacteria	Cyanobacteria	Cyanobacteriia	Synechococcales	Cyanobiaceae	Synechococcus CC9902
CD	Spring	asv109	1.03262	0.00064	Bacteria	Proteobacteria	Alphaproteobacteria	SAR11 clade	Clade II	NA
CL	Spring	asv170	1.03367	0.00628	Bacteria	Bacteroidota	Bacteroidia	Flavobacteriales	Flavobacteriaceae	NS4 marine group
VL	Spring	asv114	1.03448	0.0095	Bacteria	Proteobacteria	Alphaproteobacteria	Rhodobacterales	Rhodobacteraceae	Palleronia-Pseudomaribius
CL	Spring	asv468	1.03599	0.00444	Bacteria	Bacteroidota	Bacteroidia	Flavobacteriales	Flavobacteriaceae	NA
PD	Summer	asv406	1.03859	0.02003	Bacteria	Proteobacteria	Alphaproteobacteria	Rhodospirillales	AEGEAN-169 marine group	NA
VL	Spring	asv2532	1.03972	0.02034	Bacteria	Planctomycetota	Planctomycetes	Pirellulales	Pirellulaceae	Blastopirellula
CL	Spring	asv422	1.03978	0.01668	Bacteria	Actinobacteriota	Acidimicrobiia	Microtrichales	Microtrichaceae	Sva0996 marine group
PD	Summer	asv111	1.04022	0.01911	Bacteria	Cyanobacteria	Cyanobacteriia	Synechococcales	Cyanobiaceae	Synechococcus CC9902
PD	Summer	asv41	1.042	0.00223	Bacteria	Bacteroidota	Bacteroidia	Flavobacteriales	Flavobacteriaceae	NS5 marine group
CL	Spring	asv252	1.04346	0.00434	Bacteria	Proteobacteria	Alphaproteobacteria	Rhodobacterales	Rhodobacteraceae	Octadecabacter
VL	Fall	asv518	1.04354	0.00665	Bacteria	Bacteroidota	Bacteroidia	Flavobacteriales	Flavobacteriaceae	NA
PL	Fall	asv207	1.04518	0.04474	Bacteria	Proteobacteria	Gammaproteobacteria	Cellvibrionales	Halieaceae	OM60(NOR5) clade
CL	Summer	asv85	1.04606	0.00515	Bacteria	Proteobacteria	Gammaproteobacteria	Oceanospirillales	Litoricolaceae	Litoricola
PL	Spring	asv43	1.04844	0.00868	Bacteria	Bacteroidota	Bacteroidia	Flavobacteriales	Flavobacteriaceae	NS5 marine group
VL	Summer	asv288	1.04998	0.01558	Bacteria	Proteobacteria	Gammaproteobacteria	Alteromonadales	Pseudoalteromonadaceae	Pseudoalteromonas
CL	Fall	asv572	1.04998	0.00219	Bacteria	Bacteroidota	Bacteroidia	Flavobacteriales	NS9 marine group	NA
CD	Spring	asv363	1.05084	0.02696	Bacteria	Proteobacteria	Alphaproteobacteria	SAR11 clade	Clade I	Clade Ia
CD	Spring	asv218	1.05097	0.01905	Bacteria	Proteobacteria	Alphaproteobacteria	SAR11 clade	Clade I	NA
PD	Spring	asv136	1.05222	0.02789	Bacteria	Proteobacteria	Alphaproteobacteria	Rhodobacterales	Rhodobacteraceae	HIMB11
DL	Spring	asv3196	1.05313	0.01556	Bacteria	Proteobacteria	Alphaproteobacteria	Rhodobacterales	Rhodobacteraceae	Litoreibacter
CD	Winter	asv146	1.054	0.009	Bacteria	Proteobacteria	Alphaproteobacteria	Rhodobacterales	Rhodobacteraceae	NA
VL	Fall	asv131	1.05401	0.00194	Bacteria	Bacteroidota	Bacteroidia	Flavobacteriales	Flavobacteriaceae	NS2b marine group
DL	Spring	asv409	1.0551	0.0287	Bacteria	Proteobacteria	Gammaproteobacteria	Alteromonadales	Alteromonadaceae	NA
CD	Winter	asv63	1.05537	0.00114	Bacteria	Bacteroidota	Bacteroidia	Flavobacteriales	Crocinitomicaceae	Fluviicola
CL	Spring	asv38	1.05568	0.03495	Bacteria	Bacteroidota	Bacteroidia	Flavobacteriales	Flavobacteriaceae	NS5 marine group
VL	Spring	asv2067	1.05719	0.03869	Bacteria	Bacteroidota	Bacteroidia	Flavobacteriales	Flavobacteriaceae	Dokdonia
PD	Spring	asv1662	1.05748	0.03727	Bacteria	Proteobacteria	Gammaproteobacteria	Oceanospirillales	Alcanivoracaceae1	Alcanivorax
PD	Spring	asv2649	1.05748	0.03727	Bacteria	Bacteroidota	Bacteroidia	Flavobacteriales	Flavobacteriaceae	Dokdonia
PD	Spring	asv3264	1.05748	0.03727	Bacteria	Bacteroidota	Bacteroidia	Cytophagales	Cyclobacteriaceae	NA
PD	Spring	asv468	1.05857	0.04303	Bacteria	Bacteroidota	Bacteroidia	Flavobacteriales	Flavobacteriaceae	NA
DL	Spring	asv418	1.05937	0.00201	Bacteria	Proteobacteria	Gammaproteobacteria	Vibrionales	Vibrionaceae	NA
PL	Summer	asv141	1.06352	0.01156	Bacteria	Bacteroidota	Bacteroidia	Flavobacteriales	Flavobacteriaceae	NS5 marine group
PD	Spring	asv253	1.06642	0.0388	Bacteria	Planctomycetota	Planctomycetes	Pirellulales	Pirellulaceae	Blastopirellula
CD	Winter	asv589	1.06666	0.02581	Bacteria	Bacteroidota	Bacteroidia	Flavobacteriales	Flavobacteriaceae	NS3a marine group
PD	Spring	asv2430	1.06774	0.03736	Bacteria	Proteobacteria	Alphaproteobacteria	SAR11 clade	Clade II	NA
PD	Spring	asv2734	1.06774	0.03736	Bacteria	Actinobacteriota	Actinobacteria	Micrococcales	Microbacteriaceae	Candidatus Aquiluna
PD	Spring	asv3063	1.06774	0.03736	Bacteria	Proteobacteria	Gammaproteobacteria	Cellvibrionales	Halieaceae	Halioglobus
PD	Spring	asv983	1.06774	0.03736	Bacteria	Proteobacteria	Gammaproteobacteria	Cellvibrionales	Spongiibacteraceae	BD1-7 clade
CD	Spring	asv1462	1.0679	0.04919	Bacteria	Actinobacteriota	Acidimicrobiia	Microtrichales	Microtrichaceae	Sva0996 marine group
CD	Spring	asv1479	1.0679	0.04919	Bacteria	Proteobacteria	Alphaproteobacteria	SAR11 clade	Clade II	NA
CD	Summer	asv17	1.06927	0.04903	Bacteria	Cyanobacteria	Cyanobacteriia	Synechococcales	Cyanobiaceae	NA
CD	Fall	asv9	1.06939	0.02359	Bacteria	Proteobacteria	Alphaproteobacteria	Rhodobacterales	Rhodobacteraceae	NA
CL	Fall	asv164	1.06997	0.0136	Bacteria	Bacteroidota	Bacteroidia	Flavobacteriales	NS9 marine group	NA
PL	Spring	asv13	1.0701	0.03633	Bacteria	Cyanobacteria	Cyanobacteriia	Synechococcales	Cyanobiaceae	Synechococcus CC9902
DL	Spring	asv1684	1.07369	0.02915	Bacteria	Actinobacteriota	Actinobacteria	Propionibacteriales	Nocardioidaceae	Nocardioides
CD	Spring	asv2	1.07629	0.03362	Bacteria	Bacteroidota	Bacteroidia	Flavobacteriales	Flavobacteriaceae	Aurantivirga
DL	Spring	asv1870	1.07949	0.03964	Bacteria	Bacteroidota	Bacteroidia	Flavobacteriales	Flavobacteriaceae	NA
CD	Fall	asv160	1.08044	0.00705	Bacteria	Verrucomicrobiota	Verrucomicrobiae	Opitutales	Puniceicoccaceae	Lentimonas
CD	Spring	asv1996	1.08179	0.03763	Bacteria	Proteobacteria	Alphaproteobacteria	SAR11 clade	Clade I	Clade Ib
CD	Spring	asv2257	1.08179	0.03763	Bacteria	Proteobacteria	Alphaproteobacteria	SAR11 clade	Clade I	Clade Ib
CL	Spring	asv11	1.08187	0.01692	Bacteria	Proteobacteria	Alphaproteobacteria	Rhodobacterales	Rhodobacteraceae	NA
CD	Winter	asv530	1.08239	0.03287	Bacteria	Bacteroidota	Bacteroidia	Flavobacteriales	Flavobacteriaceae	Tenacibaculum
PL	Spring	asv60	1.08465	0.02277	Bacteria	Actinobacteriota	Acidimicrobiia	Actinomarinales	Actinomarinaceae	Candidatus Actinomarina
CL	Spring	asv1015	1.08484	0.0369	Bacteria	Cyanobacteria	Cyanobacteriia	Synechococcales	Cyanobiaceae	NA
CL	Spring	asv1180	1.085	0.03728	Bacteria	Proteobacteria	Alphaproteobacteria	Rickettsiales	Rickettsiaceae	Candidatus Megaira
CL	Spring	asv1438	1.085	0.03728	Bacteria	Bacteroidota	Bacteroidia	Flavobacteriales	Flavobacteriaceae	Lutibacter
CL	Spring	asv1462	1.085	0.03728	Bacteria	Actinobacteriota	Acidimicrobiia	Microtrichales	Microtrichaceae	Sva0996 marine group
CL	Spring	asv1777	1.085	0.03728	Bacteria	Proteobacteria	Gammaproteobacteria	Burkholderiales	Comamonadaceae	NA
CL	Spring	asv2874	1.085	0.03728	Bacteria	Proteobacteria	Alphaproteobacteria	Sphingomonadales	Sphingomonadaceae	Parasphingopyxis
CL	Spring	asv3333	1.085	0.03728	Bacteria	Proteobacteria	Alphaproteobacteria	Rhodobacterales	Rhodobacteraceae	NA
CL	Spring	asv81	1.085	0.03728	Bacteria	Proteobacteria	Gammaproteobacteria	Alteromonadales	Alteromonadaceae	NA
CL	Spring	asv883	1.085	0.03728	Bacteria	Proteobacteria	Alphaproteobacteria	Rhodobacterales	Rhodobacteraceae	Yoonia-Loktanella
CL	Fall	asv121	1.08638	0.0082	Bacteria	Bacteroidota	Bacteroidia	Flavobacteriales	Flavobacteriaceae	NS5 marine group
PL	Summer	asv14	1.087	0.03505	Bacteria	Bacteroidota	Bacteroidia	Flavobacteriales	Flavobacteriaceae	NS4 marine group
PD	Summer	asv152	1.09058	0.03995	Bacteria	Actinobacteriota	Acidimicrobiia	Actinomarinales	Actinomarinaceae	Candidatus Actinomarina
PD	Spring	asv292	1.09143	0.0115	Bacteria	Proteobacteria	Alphaproteobacteria	Rhodobacterales	Rhodobacteraceae	NA
PD	Fall	asv38	1.09168	0.01359	Bacteria	Bacteroidota	Bacteroidia	Flavobacteriales	Flavobacteriaceae	NS5 marine group
PL	Fall	asv9	1.0925	0.00423	Bacteria	Proteobacteria	Alphaproteobacteria	Rhodobacterales	Rhodobacteraceae	NA
PL	Fall	asv267	1.09295	0.00059	Bacteria	Bacteroidota	Bacteroidia	Flavobacteriales	Flavobacteriaceae	Tenacibaculum
PD	Spring	asv2327	1.09542	0.03718	Bacteria	Bacteroidota	Bacteroidia	Flavobacteriales	Flavobacteriaceae	Aquibacter
PD	Spring	asv3194	1.09542	0.03718	Bacteria	Proteobacteria	Alphaproteobacteria	Caulobacterales	Parvularculaceae	NA
PD	Spring	asv749	1.09542	0.03718	Bacteria	Planctomycetota	Phycisphaerae	Phycisphaerales	Phycisphaeraceae	CL500-3
PL	Summer	asv523	1.0961	0.00234	Bacteria	Bacteroidota	Bacteroidia	Flavobacteriales	Flavobacteriaceae	NS4 marine group
PD	Summer	asv489	1.09646	0.04925	Bacteria	Proteobacteria	Alphaproteobacteria	Puniceispirillales	SAR116 clade	Candidatus Puniceispirillum
CD	Spring	asv426	1.09746	0.04578	Bacteria	Proteobacteria	Alphaproteobacteria	Puniceispirillales	SAR116 clade	Candidatus Puniceispirillum
CD	Spring	asv14	1.09749	0.01205	Bacteria	Bacteroidota	Bacteroidia	Flavobacteriales	Flavobacteriaceae	NS4 marine group
DL	Fall	asv1035	1.09856	0.04152	Bacteria	Proteobacteria	Alphaproteobacteria	Caulobacterales	Hyphomonadaceae	Oceanicaulis
DL	Fall	asv1935	1.09856	0.04152	Bacteria	Proteobacteria	Gammaproteobacteria	Oceanospirillales	Halomonadaceae	Halomonas
DL	Fall	asv1961	1.09856	0.04152	Bacteria	Bacteroidota	Bacteroidia	Flavobacteriales	Flavobacteriaceae	Leeuwenhoekiella
DL	Fall	asv2009	1.09856	0.04152	Bacteria	Bacteroidota	Bacteroidia	Flavobacteriales	Flavobacteriaceae	Kordia
DL	Fall	asv2240	1.09856	0.04152	Bacteria	Bacteroidota	Bacteroidia	Chitinophagales	Saprospiraceae	Lewinella
CL	Fall	asv451	1.09964	0.0037	Bacteria	Bacteroidota	Bacteroidia	Flavobacteriales	Flavobacteriaceae	NA
VL	Spring	asv1277	1.10025	0.01782	Bacteria	Proteobacteria	Gammaproteobacteria	Cellvibrionales	Halieaceae	Congregibacter
CL	Spring	asv64	1.10083	0.01045	Bacteria	Bacteroidota	Bacteroidia	Flavobacteriales	Flavobacteriaceae	Winogradskyella
PL	Spring	asv578	1.10306	0.04818	Bacteria	Proteobacteria	Gammaproteobacteria	Cellvibrionales	Spongiibacteraceae	BD1-7 clade
CD	Spring	asv170	1.104	0.0036	Bacteria	Bacteroidota	Bacteroidia	Flavobacteriales	Flavobacteriaceae	NS4 marine group
PD	Spring	asv192	1.10528	0.03339	Bacteria	Cyanobacteria	Cyanobacteriia	Synechococcales	Cyanobiaceae	Synechococcus CC9902
CD	Spring	asv422	1.10776	0.02807	Bacteria	Actinobacteriota	Acidimicrobiia	Microtrichales	Microtrichaceae	Sva0996 marine group
VL	Fall	asv9	1.10962	0.00065	Bacteria	Proteobacteria	Alphaproteobacteria	Rhodobacterales	Rhodobacteraceae	NA
PL	Spring	asv3030	1.11033	0.03717	Bacteria	Proteobacteria	Alphaproteobacteria	Rhodobacterales	Rhodobacteraceae	NA
PL	Spring	asv3006	1.1116	0.04359	Bacteria	Proteobacteria	Alphaproteobacteria	Rhodobacterales	Rhodobacteraceae	NA
CD	Spring	asv2736	1.1163	0.03899	Bacteria	Proteobacteria	Alphaproteobacteria	SAR11 clade	Clade I	Clade Ib
CD	Spring	asv510	1.1163	0.03868	Bacteria	Proteobacteria	Alphaproteobacteria	Caulobacterales	Hyphomonadaceae	Maricaulis
DL	Spring	asv1829	1.1184	0.0489	Bacteria	Proteobacteria	Alphaproteobacteria	Caulobacterales	Hyphomonadaceae	NA
PL	Spring	asv2734	1.1191	0.04316	Bacteria	Actinobacteriota	Actinobacteria	Micrococcales	Microbacteriaceae	Candidatus Aquiluna
PL	Spring	asv3312	1.1191	0.03719	Bacteria	Proteobacteria	Alphaproteobacteria	Rhodobacterales	Rhodobacteraceae	NA
PL	Fall	asv579	1.12064	0.00484	Bacteria	Bacteroidota	Bacteroidia	Flavobacteriales	Flavobacteriaceae	NA
DL	Spring	asv3430	1.12078	0.00106	Bacteria	Proteobacteria	Gammaproteobacteria	Alteromonadales	Alteromonadaceae	NA
CL	Fall	asv780	1.12174	0.01704	Bacteria	Bacteroidota	Bacteroidia	Flavobacteriales	Flavobacteriaceae	Winogradskyella
CD	Fall	asv82	1.12298	0.02974	Bacteria	Bacteroidota	Bacteroidia	Flavobacteriales	NS7 marine group	NA
PL	Spring	asv1177	1.123	0.03718	Bacteria	Proteobacteria	Alphaproteobacteria	Rickettsiales	S25-593	NA
PL	Spring	asv1399	1.123	0.04333	Bacteria	Bacteroidota	Bacteroidia	Flavobacteriales	Flavobacteriaceae	Nonlabens
PL	Spring	asv150	1.123	0.04333	Bacteria	Proteobacteria	Gammaproteobacteria	Alteromonadales	Alteromonadaceae	Glaciecola
PL	Spring	asv1831	1.123	0.03718	Bacteria	Bacteroidota	Bacteroidia	Flavobacteriales	Flavobacteriaceae	Lutimonas
VL	Spring	asv2462	1.1231	0.01222	Bacteria	Bacteroidota	Bacteroidia	Flavobacteriales	Flavobacteriaceae	NA
CD	Fall	asv164	1.12349	0.01849	Bacteria	Bacteroidota	Bacteroidia	Flavobacteriales	NS9 marine group	NA
PD	Fall	asv445	1.1247	0.0001	Bacteria	Bacteroidota	Bacteroidia	Flavobacteriales	Flavobacteriaceae	NA
CD	Spring	asv2337	1.12475	0.03922	Bacteria	Bacteroidota	Bacteroidia	Flavobacteriales	Flavobacteriaceae	Dokdonia
CD	Spring	asv2677	1.12475	0.03922	Bacteria	Bacteroidota	Bacteroidia	Bacteroidales	Rikenellaceae	Alistipes
VL	Spring	asv2481	1.12519	0.00106	Bacteria	Bacteroidota	Bacteroidia	Flavobacteriales	Flavobacteriaceae	Maribacter
PL	Spring	asv161	1.12631	0.00877	Bacteria	Proteobacteria	Gammaproteobacteria	Burkholderiales	Methylophilaceae	OM43 clade
CL	Spring	asv2620	1.12809	0.03779	Bacteria	Bacteroidota	Bacteroidia	Flavobacteriales	Flavobacteriaceae	Aquibacter
CL	Spring	asv2649	1.12809	0.03779	Bacteria	Bacteroidota	Bacteroidia	Flavobacteriales	Flavobacteriaceae	Dokdonia
CL	Spring	asv2768	1.12809	0.03779	Bacteria	Proteobacteria	Gammaproteobacteria	Cellvibrionales	Halieaceae	OM60(NOR5) clade
CL	Spring	asv2830	1.12809	0.03779	Bacteria	Proteobacteria	Alphaproteobacteria	Rhizobiales	Rhizobiaceae	NA
CL	Spring	asv4152	1.12809	0.03779	Bacteria	Bacteroidota	Bacteroidia	Flavobacteriales	Cryomorphaceae	NA
CL	Spring	asv851	1.12809	0.03779	Bacteria	Bacteroidota	Bacteroidia	Flavobacteriales	Flavobacteriaceae	Pseudofulvibacter
CL	Winter	asv129	1.12811	0.0003	Bacteria	Bacteroidota	Bacteroidia	Flavobacteriales	Flavobacteriaceae	NS3a marine group
CD	Spring	asv1253	1.13018	0.03904	Bacteria	Verrucomicrobiota	Verrucomicrobiae	Opitutales	Puniceicoccaceae	MB11C04 marine group
CD	Spring	asv2065	1.13018	0.03856	Bacteria	Proteobacteria	Alphaproteobacteria	SAR11 clade	Clade II	NA
PD	Summer	asv220	1.13078	0.04659	Bacteria	Proteobacteria	Gammaproteobacteria	Cellvibrionales	Halieaceae	OM60(NOR5) clade
DL	Spring	asv2852	1.1313	0.00156	Bacteria	Bacteroidota	Bacteroidia	Flavobacteriales	Flavobacteriaceae	Hyunsoonleella
PD	Winter	asv1063	1.13207	0.03655	Bacteria	Bacteroidota	Bacteroidia	Flavobacteriales	Flavobacteriaceae	Pseudofulvibacter
DL	Spring	asv549	1.13228	0.03197	Bacteria	Proteobacteria	Alphaproteobacteria	Parvibaculales	PS1 clade	NA
DL	Spring	asv3070	1.13238	0.04138	Bacteria	Bacteroidota	Bacteroidia	Flavobacteriales	Flavobacteriaceae	Dokdonia
DL	Winter	asv12	1.13487	0.01469	Bacteria	Bacteroidota	Bacteroidia	Flavobacteriales	Flavobacteriaceae	Formosa
CD	Winter	asv139	1.13645	0.02345	Bacteria	Proteobacteria	Alphaproteobacteria	Rhodospirillales	AEGEAN-169 marine group	NA
CD	Spring	asv69	1.13703	0.01253	Bacteria	Bacteroidota	Bacteroidia	Flavobacteriales	Flavobacteriaceae	Flavicella
PL	Summer	asv16	1.13779	0.00013	Bacteria	Bacteroidota	Bacteroidia	Flavobacteriales	Flavobacteriaceae	NS4 marine group
VL	Spring	asv851	1.13877	0.03136	Bacteria	Bacteroidota	Bacteroidia	Flavobacteriales	Flavobacteriaceae	Pseudofulvibacter
PL	Summer	asv204	1.13989	0.00628	Bacteria	Bacteroidota	Bacteroidia	Flavobacteriales	Flavobacteriaceae	NS4 marine group
DL	Spring	asv24	1.14289	0.00075	Bacteria	Bacteroidota	Bacteroidia	Flavobacteriales	Flavobacteriaceae	Formosa
PL	Fall	asv98	1.14425	0.00957	Bacteria	Bacteroidota	Bacteroidia	Flavobacteriales	Flavobacteriaceae	NS5 marine group
PL	Spring	asv7	1.14426	0.03022	Bacteria	Cyanobacteria	Cyanobacteriia	Synechococcales	Cyanobiaceae	Synechococcus CC9902
CL	Fall	asv468	1.14562	0.00057	Bacteria	Bacteroidota	Bacteroidia	Flavobacteriales	Flavobacteriaceae	NA
DL	Spring	asv70	1.14619	0.00069	Bacteria	Proteobacteria	Alphaproteobacteria	Rhodobacterales	Rhodobacteraceae	Limimaricola
PD	Spring	asv115	1.14675	0.00023	Bacteria	Planctomycetota	Planctomycetes	Pirellulales	Pirellulaceae	Blastopirellula
CL	Fall	asv76	1.14683	0.01131	Bacteria	Bacteroidota	Bacteroidia	Flavobacteriales	Flavobacteriaceae	NS5 marine group
CL	Fall	asv38	1.14702	0.00563	Bacteria	Bacteroidota	Bacteroidia	Flavobacteriales	Flavobacteriaceae	NS5 marine group
CD	Spring	asv4	1.14719	0.02256	Bacteria	Proteobacteria	Alphaproteobacteria	Rhodobacterales	Rhodobacteraceae	NA
PD	Spring	asv356	1.14779	0.00937	Bacteria	Proteobacteria	Gammaproteobacteria	Cellvibrionales	Halieaceae	OM60(NOR5) clade
CL	Spring	asv61	1.14928	0.00354	Bacteria	Bacteroidota	Bacteroidia	Flavobacteriales	Flavobacteriaceae	NS4 marine group
CL	Spring	asv689	1.1513	0.04259	Bacteria	Bacteroidota	Bacteroidia	Flavobacteriales	NS9 marine group	NA
CL	Spring	asv242	1.15136	0.03268	Bacteria	Proteobacteria	Gammaproteobacteria	Burkholderiales	MWH-UniP1 aquatic group	NA
PD	Fall	asv241	1.15265	0.03681	Bacteria	Proteobacteria	Gammaproteobacteria	Vibrionales	Vibrionaceae	NA
CL	Spring	asv680	1.15338	0.01196	Bacteria	Bacteroidota	Bacteroidia	Flavobacteriales	Flavobacteriaceae	Croceitalea
VL	Spring	asv69	1.1537	0.02351	Bacteria	Bacteroidota	Bacteroidia	Flavobacteriales	Flavobacteriaceae	Flavicella
PL	Spring	asv12	1.15404	0.0063	Bacteria	Bacteroidota	Bacteroidia	Flavobacteriales	Flavobacteriaceae	Formosa
PL	Summer	asv58	1.15546	0.00067	Bacteria	Bacteroidota	Bacteroidia	Flavobacteriales	Flavobacteriaceae	NS4 marine group
PD	Fall	asv780	1.1559	0.00468	Bacteria	Bacteroidota	Bacteroidia	Flavobacteriales	Flavobacteriaceae	Winogradskyella
PL	Spring	asv196	1.15893	0.0226	Bacteria	Cyanobacteria	Cyanobacteriia	Synechococcales	Cyanobiaceae	NA
PL	Summer	asv65	1.15921	0.0073	Bacteria	Proteobacteria	Gammaproteobacteria	Cellvibrionales	Halieaceae	OM60(NOR5) clade
CD	Fall	asv189	1.16091	0.00028	Bacteria	Bacteroidota	Bacteroidia	Flavobacteriales	Flavobacteriaceae	NS2b marine group
CL	Spring	asv67	1.16201	0.01194	Bacteria	Bacteroidota	Bacteroidia	Flavobacteriales	Flavobacteriaceae	NA
DL	Summer	asv54	1.1646	0.0413	Bacteria	Cyanobacteria	Cyanobacteriia	Synechococcales	Cyanobiaceae	Synechococcus CC9902
PD	Spring	asv54	1.16495	0.04587	Bacteria	Cyanobacteria	Cyanobacteriia	Synechococcales	Cyanobiaceae	Synechococcus CC9902
CL	Spring	asv74	1.1654	0.00149	Bacteria	Bacteroidota	Bacteroidia	Sphingobacteriales	NS11-12 marine group	NA
CL	Spring	asv12	1.16591	0.00268	Bacteria	Bacteroidota	Bacteroidia	Flavobacteriales	Flavobacteriaceae	Formosa
CD	Fall	asv203	1.16702	0.01374	Bacteria	Bacteroidota	Bacteroidia	Flavobacteriales	Flavobacteriaceae	Tenacibaculum
VL	Spring	asv796	1.16736	0.00909	Bacteria	Proteobacteria	Gammaproteobacteria	Pseudomonadales	Moraxellaceae	Psychrobacter
CD	Spring	asv1897	1.16772	0.03955	Bacteria	Proteobacteria	Alphaproteobacteria	SAR11 clade	Clade I	Clade Ib
PL	Spring	asv192	1.17058	0.03845	Bacteria	Cyanobacteria	Cyanobacteriia	Synechococcales	Cyanobiaceae	Synechococcus CC9902
PD	Spring	asv217	1.17068	0.04509	Bacteria	Proteobacteria	Alphaproteobacteria	Rhodobacterales	Rhodobacteraceae	NA
CL	Summer	asv52	1.17103	0.04727	Bacteria	Cyanobacteria	Cyanobacteriia	Synechococcales	Cyanobiaceae	Synechococcus CC9902
CL	Fall	asv461	1.17239	0.03945	Bacteria	Bacteroidota	Bacteroidia	Chitinophagales	Saprospiraceae	NA
CD	Spring	asv22	1.17268	0.01688	Bacteria	Proteobacteria	Alphaproteobacteria	SAR11 clade	Clade II	NA
PD	Spring	asv647	1.17409	0.03804	Bacteria	Proteobacteria	Gammaproteobacteria	Alteromonadales	Alteromonadaceae	NA
CL	Fall	asv288	1.17504	0.00922	Bacteria	Proteobacteria	Gammaproteobacteria	Alteromonadales	Pseudoalteromonadaceae	Pseudoalteromonas
DL	Spring	asv230	1.17597	0.00279	Bacteria	Proteobacteria	Gammaproteobacteria	Alteromonadales	Alteromonadaceae	NA
CD	Spring	asv607	1.17739	0.00942	Bacteria	Proteobacteria	Alphaproteobacteria	SAR11 clade	Clade I	Clade Ib
CD	Spring	asv61	1.17858	0.01082	Bacteria	Bacteroidota	Bacteroidia	Flavobacteriales	Flavobacteriaceae	NS4 marine group
DL	Fall	asv2525	1.17927	0.03018	Bacteria	Proteobacteria	Gammaproteobacteria	Gammaproteobacteria Incertae Sedis	Unknown Family_4	Marinicella
DL	Fall	asv807	1.17927	0.03018	Bacteria	Bacteroidota	Bacteroidia	Flavobacteriales	Flavobacteriaceae	NA
VL	Spring	asv669	1.18017	0.00184	Bacteria	Proteobacteria	Alphaproteobacteria	Rhodobacterales	Rhodobacteraceae	NA
PD	Spring	asv364	1.18054	0.01417	Bacteria	Bacteroidota	Bacteroidia	Flavobacteriales	Flavobacteriaceae	Formosa
VL	Spring	asv1514	1.18084	0.00268	Bacteria	Bacteroidota	Bacteroidia	Flavobacteriales	Flavobacteriaceae	NA
VL	Spring	asv3374	1.18084	0.0029	Bacteria	Proteobacteria	Gammaproteobacteria	Alteromonadales	Colwelliaceae	NA
PL	Spring	asv236	1.18198	0.00675	Bacteria	Bacteroidota	Bacteroidia	Flavobacteriales	Flavobacteriaceae	NS5 marine group
CD	Spring	asv40	1.18229	0.00064	Bacteria	Proteobacteria	Alphaproteobacteria	SAR11 clade	Clade I	Clade Ia
CL	Spring	asv298	1.18242	0.00575	Bacteria	Proteobacteria	Gammaproteobacteria	Cellvibrionales	Halieaceae	OM60(NOR5) clade
CD	Spring	asv67	1.18244	0.01796	Bacteria	Bacteroidota	Bacteroidia	Flavobacteriales	Flavobacteriaceae	NA
PD	Spring	asv3087	1.18434	0.03784	Bacteria	Proteobacteria	Alphaproteobacteria	Rhodobacterales	Rhodobacteraceae	NA
CD	Spring	asv6	1.18451	0.04068	Bacteria	Bacteroidota	Bacteroidia	Sphingobacteriales	NS11-12 marine group	NA
CD	Spring	asv777	1.18451	0.03737	Bacteria	Bacteroidota	Bacteroidia	Flavobacteriales	Crocinitomicaceae	Crocinitomix
PD	Spring	asv1819	1.18592	0.04552	Bacteria	Bacteroidota	Bacteroidia	Flavobacteriales	NS9 marine group	NA
PL	Winter	asv371	1.18781	0.00014	Bacteria	Bacteroidota	Bacteroidia	Flavobacteriales	Flavobacteriaceae	Aurantivirga
PL	Spring	asv398	1.18858	0.0088	Bacteria	Actinobacteriota	Acidimicrobiia	Actinomarinales	Actinomarinaceae	Candidatus Actinomarina
CD	Spring	asv103	1.18925	0.00314	Bacteria	Proteobacteria	Alphaproteobacteria	Parvibaculales	OCS116 clade	NA
CD	Spring	asv296	1.19007	0.02583	Bacteria	Verrucomicrobiota	Verrucomicrobiae	Pedosphaerales	Pedosphaeraceae	SCGC AAA164-E04
CL	Spring	asv14	1.19009	0.0133	Bacteria	Bacteroidota	Bacteroidia	Flavobacteriales	Flavobacteriaceae	NS4 marine group
PD	Spring	asv161	1.19117	0.01773	Bacteria	Proteobacteria	Gammaproteobacteria	Burkholderiales	Methylophilaceae	OM43 clade
CD	Spring	asv1403	1.19296	0.04143	Archaea	Crenarchaeota	Nitrososphaeria	Nitrosopumilales	Nitrosopumilaceae	Candidatus Nitrosopelagicus
CD	Winter	asv154	1.19626	0.01673	Bacteria	Bacteroidota	Bacteroidia	Flavobacteriales	Flavobacteriaceae	Ulvibacter
VL	Spring	asv1438	1.19735	0.01328	Bacteria	Bacteroidota	Bacteroidia	Flavobacteriales	Flavobacteriaceae	Lutibacter
CD	Spring	asv281	1.19839	0.04116	Bacteria	Proteobacteria	Alphaproteobacteria	Rickettsiales	S25-593	NA
CL	Spring	asv46	1.1991	0.00213	Bacteria	Bacteroidota	Bacteroidia	Flavobacteriales	Flavobacteriaceae	NS5 marine group
CL	Fall	asv501	1.19928	0.01602	Bacteria	Bacteroidota	Bacteroidia	Chitinophagales	Saprospiraceae	NA
PD	Spring	asv12	1.1995	0.00795	Bacteria	Bacteroidota	Bacteroidia	Flavobacteriales	Flavobacteriaceae	Formosa
CD	Spring	asv464	1.19978	0.00414	Bacteria	Proteobacteria	Alphaproteobacteria	SAR11 clade	Clade I	Clade Ia
PD	Fall	asv236	1.20004	0.02033	Bacteria	Bacteroidota	Bacteroidia	Flavobacteriales	Flavobacteriaceae	NS5 marine group
CL	Spring	asv1212	1.2016	0.03798	Bacteria	Proteobacteria	Alphaproteobacteria	Thalassobaculales	Nisaeaceae	OM75 clade
CL	Spring	asv1388	1.2016	0.03798	Bacteria	Proteobacteria	Gammaproteobacteria	Alteromonadales	Colwelliaceae	Colwellia
CL	Spring	asv2313	1.2016	0.0394	Bacteria	Bacteroidota	Bacteroidia	Chitinophagales	Saprospiraceae	NA
CL	Spring	asv2449	1.2016	0.03798	Bacteria	Bacteroidota	Bacteroidia	Flavobacteriales	Flavobacteriaceae	NS5 marine group
CL	Spring	asv392	1.2016	0.0394	Bacteria	Actinobacteriota	Actinobacteria	Micrococcales	Brevibacteriaceae	Brevibacterium
PD	Winter	asv371	1.2031	1e-05	Bacteria	Bacteroidota	Bacteroidia	Flavobacteriales	Flavobacteriaceae	Aurantivirga
CD	Spring	asv509	1.20476	0.01368	Bacteria	Bacteroidota	Bacteroidia	Flavobacteriales	Flavobacteriaceae	NS5 marine group
DL	Fall	asv851	1.2086	0.03724	Bacteria	Bacteroidota	Bacteroidia	Flavobacteriales	Flavobacteriaceae	Pseudofulvibacter
CD	Spring	asv1834	1.21044	0.04207	Bacteria	Proteobacteria	Alphaproteobacteria	SAR11 clade	Clade II	NA
CD	Spring	asv98	1.21093	0.01667	Bacteria	Bacteroidota	Bacteroidia	Flavobacteriales	Flavobacteriaceae	NS5 marine group
CD	Fall	asv419	1.21237	0.00808	Bacteria	Bacteroidota	Bacteroidia	Flavobacteriales	Flavobacteriaceae	Flavicella
PL	Summer	asv320	1.21377	0.00176	Bacteria	Bacteroidota	Bacteroidia	Flavobacteriales	Flavobacteriaceae	NA
PL	Fall	asv309	1.21428	0.00096	Bacteria	Proteobacteria	Gammaproteobacteria	Alteromonadales	Pseudoalteromonadaceae	Pseudoalteromonas
PL	Spring	asv1969	1.21505	0.03744	Bacteria	Bacteroidota	Bacteroidia	Flavobacteriales	Flavobacteriaceae	Kordia
PL	Spring	asv375	1.21505	0.03744	Bacteria	Bacteroidota	Bacteroidia	Flavobacteriales	Flavobacteriaceae	NA
DL	Fall	asv1755	1.21891	0.03938	Bacteria	Proteobacteria	Alphaproteobacteria	Rhodobacterales	Rhodobacteraceae	NA
CL	Spring	asv68	1.22207	0.00315	Bacteria	Bacteroidota	Bacteroidia	Flavobacteriales	Flavobacteriaceae	NS2b marine group
VL	Fall	asv1493	1.22454	0.0377	Bacteria	Proteobacteria	Gammaproteobacteria	Coxiellales	Coxiellaceae	Coxiella
VL	Spring	asv905	1.22547	0.0053	Bacteria	Proteobacteria	Alphaproteobacteria	Caulobacterales	Parvularculaceae	NA
PD	Spring	asv121	1.2255	0.03775	Bacteria	Bacteroidota	Bacteroidia	Flavobacteriales	Flavobacteriaceae	NS5 marine group
CD	Spring	asv404	1.2266	0.04288	Bacteria	Proteobacteria	Gammaproteobacteria	Cellvibrionales	Halieaceae	OM60(NOR5) clade
PL	Winter	asv540	1.22764	6e-05	Bacteria	Bacteroidota	Bacteroidia	Flavobacteriales	Flavobacteriaceae	Formosa
CL	Winter	asv139	1.22779	0.02631	Bacteria	Proteobacteria	Alphaproteobacteria	Rhodospirillales	AEGEAN-169 marine group	NA
PD	Summer	asv135	1.22845	0.00535	Bacteria	Proteobacteria	Gammaproteobacteria	Cellvibrionales	Halieaceae	OM60(NOR5) clade
CL	Spring	asv359	1.23131	0.01183	Bacteria	Actinobacteriota	Acidimicrobiia	Actinomarinales	Actinomarinaceae	Candidatus Actinomarina
PL	Fall	asv32	1.23132	0.02821	Bacteria	Proteobacteria	Gammaproteobacteria	Alteromonadales	Alteromonadaceae	NA
CD	Spring	asv1406	1.2329	0.03717	Bacteria	Proteobacteria	Alphaproteobacteria	SAR11 clade	Clade II	NA
CD	Spring	asv650	1.2329	0.03717	Bacteria	Proteobacteria	Alphaproteobacteria	Rickettsiales	S25-593	NA
DL	Spring	asv3371	1.23738	0.00132	Bacteria	Bacteroidota	Bacteroidia	Flavobacteriales	Flavobacteriaceae	NA
CL	Fall	asv419	1.23835	0.01646	Bacteria	Bacteroidota	Bacteroidia	Flavobacteriales	Flavobacteriaceae	Flavicella
PL	Spring	asv1911	1.23843	0.04803	Bacteria	Proteobacteria	Alphaproteobacteria	Rhodobacterales	Rhodobacteraceae	Yoonia-Loktanella
PL	Spring	asv777	1.23843	0.04803	Bacteria	Bacteroidota	Bacteroidia	Flavobacteriales	Crocinitomicaceae	Crocinitomix
VL	Winter	asv146	1.23936	7e-05	Bacteria	Proteobacteria	Alphaproteobacteria	Rhodobacterales	Rhodobacteraceae	NA
CD	Spring	asv26	1.24016	0.00103	Bacteria	Proteobacteria	Alphaproteobacteria	SAR11 clade	Clade I	Clade Ia
VL	Spring	asv300	1.24076	0.00788	Bacteria	Bacteroidota	Bacteroidia	Flavobacteriales	Flavobacteriaceae	NA
PL	Spring	asv3084	1.24147	0.04968	Bacteria	Proteobacteria	Alphaproteobacteria	Rhodobacterales	Rhodobacteraceae	NA
VL	Spring	asv1707	1.24156	0.00099	Bacteria	Proteobacteria	Gammaproteobacteria	Alteromonadales	Pseudoalteromonadaceae	Algicola
DL	Spring	asv2789	1.24211	0.00147	Bacteria	Bacteroidota	Bacteroidia	Chitinophagales	Saprospiraceae	Lewinella
DL	Spring	asv3492	1.24211	0.00133	Bacteria	Bacteroidota	Bacteroidia	Flavobacteriales	NS9 marine group	NA
CL	Fall	asv373	1.24348	0.01521	Bacteria	Bacteroidota	Bacteroidia	Flavobacteriales	Flavobacteriaceae	NS4 marine group
CL	Summer	asv20	1.24548	0.00284	Bacteria	Cyanobacteria	Cyanobacteriia	Synechococcales	Cyanobiaceae	Cyanobium PCC-6307
CL	Fall	asv66	1.24555	0.00141	Bacteria	Bacteroidota	Bacteroidia	Flavobacteriales	Flavobacteriaceae	NS5 marine group
PD	Summer	asv30	1.24964	0.00025	Bacteria	Bacteroidota	Bacteroidia	Flavobacteriales	Flavobacteriaceae	NS5 marine group
PL	Spring	asv2717	1.25023	0.04913	Bacteria	Actinobacteriota	Actinobacteria	Micrococcales	Intrasporangiaceae	Janibacter
PL	Spring	asv886	1.25071	0.04939	Bacteria	Bacteroidota	Bacteroidia	Flavobacteriales	Flavobacteriaceae	Polaribacter
DL	Winter	asv777	1.25179	0.00114	Bacteria	Bacteroidota	Bacteroidia	Flavobacteriales	Crocinitomicaceae	Crocinitomix
PD	Spring	asv617	1.25255	0.03927	Bacteria	Bacteroidota	Bacteroidia	Flavobacteriales	Crocinitomicaceae	Fluviicola
PL	Summer	asv681	1.25329	0.04611	Bacteria	Proteobacteria	Alphaproteobacteria	Rhodobacterales	Rhodobacteraceae	NA
CL	Summer	asv87	1.2535	0.02822	Bacteria	Actinobacteriota	Actinobacteria	Micrococcales	Microbacteriaceae	DS001
PL	Fall	asv1050	1.25461	0.04594	Bacteria	Proteobacteria	Gammaproteobacteria	Alteromonadales	Colwelliaceae	Colwellia
PL	Fall	asv1263	1.25461	0.04594	Bacteria	Proteobacteria	Alphaproteobacteria	Rickettsiales	S25-593	NA
PL	Fall	asv1553	1.25461	0.04594	Bacteria	Proteobacteria	Alphaproteobacteria	Rickettsiales	S25-593	NA
PL	Fall	asv1763	1.25461	0.04594	Bacteria	Bacteroidota	Bacteroidia	Chitinophagales	Saprospiraceae	NA
PL	Fall	asv1917	1.25461	0.04594	Bacteria	Bacteroidota	Bacteroidia	Flavobacteriales	Flavobacteriaceae	Actibacter
PL	Fall	asv2310	1.25461	0.04594	Bacteria	Bacteroidota	Rhodothermia	Rhodothermales	Rhodothermaceae	Rubrivirga
PL	Fall	asv2553	1.25461	0.04594	Bacteria	Actinobacteriota	Acidimicrobiia	Microtrichales	Microtrichaceae	Sva0996 marine group
PL	Fall	asv2602	1.25461	0.04594	Bacteria	Bacteroidota	Bacteroidia	Flavobacteriales	Cryomorphaceae	Phaeocystidibacter
PL	Fall	asv2693	1.25461	0.04594	Bacteria	Proteobacteria	Gammaproteobacteria	Oceanospirillales	Litoricolaceae	Litoricola
PL	Fall	asv2801	1.25461	0.04594	Bacteria	Bacteroidota	Bacteroidia	Flavobacteriales	Crocinitomicaceae	NA
PL	Fall	asv311	1.25461	0.04594	Bacteria	Bacteroidota	Bacteroidia	Flavobacteriales	NS9 marine group	NA
PL	Fall	asv3265	1.25461	0.04594	Bacteria	Bacteroidota	Rhodothermia	Balneolales	Balneolaceae	Balneola
PL	Fall	asv3378	1.25461	0.04594	Bacteria	Bacteroidota	Rhodothermia	Balneolales	Balneolaceae	Gracilimonas
PL	Fall	asv3482	1.25461	0.04594	Bacteria	Proteobacteria	Gammaproteobacteria	Salinisphaerales	Salinisphaeraceae	Salinisphaera
PL	Fall	asv4142	1.25461	0.04594	Bacteria	Bacteroidota	Bacteroidia	Cytophagales	Flammeovirgaceae	Flammeovirga
PL	Fall	asv968	1.25461	0.04594	Bacteria	Bacteroidota	Bacteroidia	Flavobacteriales	Flavobacteriaceae	Croceitalea
PL	Spring	asv2224	1.25476	0.04013	Bacteria	Proteobacteria	Alphaproteobacteria	Rhodobacterales	Rhodobacteraceae	NA
DL	Summer	asv1644	1.25507	0.02039	Bacteria	Proteobacteria	Alphaproteobacteria	Rhodospirillales	Thalassospiraceae	Thalassospira
CL	Spring	asv998	1.25541	0.03113	Bacteria	Bacteroidota	Bacteroidia	Flavobacteriales	Flavobacteriaceae	NA
CD	Fall	asv84	1.2562	0.00618	Bacteria	Bacteroidota	Bacteroidia	Flavobacteriales	NS9 marine group	NA
CL	Summer	asv649	1.25897	0.04121	Bacteria	Proteobacteria	Alphaproteobacteria	Caulobacterales	Parvularculaceae	Parvularcula
DL	Spring	asv1041	1.2612	0.01913	Bacteria	Bacteroidota	Bacteroidia	Flavobacteriales	Flavobacteriaceae	Lutimonas
CD	Spring	asv74	1.26191	0.00555	Bacteria	Bacteroidota	Bacteroidia	Sphingobacteriales	NS11-12 marine group	NA
VL	Fall	asv1969	1.26242	0.02495	Bacteria	Bacteroidota	Bacteroidia	Flavobacteriales	Flavobacteriaceae	Kordia
PD	Summer	asv163	1.26352	0.00313	Bacteria	Bacteroidota	Bacteroidia	Flavobacteriales	Flavobacteriaceae	NS5 marine group
PD	Spring	asv577	1.26398	0.00956	Bacteria	Actinobacteriota	Actinobacteria	Micrococcales	Microbacteriaceae	Candidatus Aquiluna
CL	Spring	asv116	1.26425	0.04904	Bacteria	Proteobacteria	Alphaproteobacteria	Rickettsiales	S25-593	NA
PL	Fall	asv74	1.26609	0.00139	Bacteria	Bacteroidota	Bacteroidia	Sphingobacteriales	NS11-12 marine group	NA
VL	Spring	asv1918	1.26748	0.03593	Bacteria	Bacteroidota	Bacteroidia	Flavobacteriales	Flavobacteriaceae	Maritimimonas
CD	Spring	asv318	1.26811	0.00258	Bacteria	Bacteroidota	Bacteroidia	Flavobacteriales	Flavobacteriaceae	NA
VL	Spring	asv2014	1.26822	0.00261	Bacteria	Bacteroidota	Bacteroidia	Flavobacteriales	Flavobacteriaceae	Dokdonia
PD	Summer	asv140	1.26924	0.0169	Bacteria	Bacteroidota	Bacteroidia	Flavobacteriales	Flavobacteriaceae	NS4 marine group
CD	Spring	asv1149	1.27044	0.04391	Bacteria	Bacteroidota	Bacteroidia	Flavobacteriales	Flavobacteriaceae	Polaribacter
PL	Summer	asv119	1.27167	0.02544	Bacteria	Bacteroidota	Bacteroidia	Flavobacteriales	Flavobacteriaceae	NS4 marine group
VL	Spring	asv4050	1.27233	0.003	Bacteria	Proteobacteria	Alphaproteobacteria	Rhodobacterales	Rhodobacteraceae	NA
CL	Fall	asv46	1.27345	0.01924	Bacteria	Bacteroidota	Bacteroidia	Flavobacteriales	Flavobacteriaceae	NS5 marine group
PD	Winter	asv191	1.27729	0.02602	Bacteria	Proteobacteria	Gammaproteobacteria	Cellvibrionales	Porticoccaceae	SAR92 clade
CL	Spring	asv130	1.27738	0.02322	Bacteria	Bacteroidota	Bacteroidia	Flavobacteriales	Flavobacteriaceae	Polaribacter
CD	Spring	asv260	1.27779	0.01062	Bacteria	Proteobacteria	Gammaproteobacteria	Alteromonadales	Colwelliaceae	Colwellia
CL	Summer	asv34	1.27956	0.04162	Bacteria	Cyanobacteria	Cyanobacteriia	Synechococcales	Cyanobiaceae	NA
PD	Winter	asv540	1.2814	0.00347	Bacteria	Bacteroidota	Bacteroidia	Flavobacteriales	Flavobacteriaceae	Formosa
CD	Winter	asv300	1.28266	0.02724	Bacteria	Bacteroidota	Bacteroidia	Flavobacteriales	Flavobacteriaceae	NA
CL	Summer	asv205	1.2828	0.01341	Bacteria	Proteobacteria	Alphaproteobacteria	Rhodobacterales	Rhodobacteraceae	NA
CL	Fall	asv84	1.28407	0.00224	Bacteria	Bacteroidota	Bacteroidia	Flavobacteriales	NS9 marine group	NA
CD	Spring	asv1238	1.28433	0.04361	Bacteria	Proteobacteria	Alphaproteobacteria	SAR11 clade	Clade I	Clade Ia
PL	Summer	asv522	1.28524	0.0037	Bacteria	Bacteroidota	Bacteroidia	Flavobacteriales	Flavobacteriaceae	NS4 marine group
CD	Spring	asv5	1.28869	0.00033	Bacteria	Proteobacteria	Alphaproteobacteria	SAR11 clade	Clade I	Clade Ia
DL	Fall	asv3487	1.28932	0.04954	Bacteria	Proteobacteria	Gammaproteobacteria	Burkholderiales	Comamonadaceae	NA
PL	Spring	asv20	1.28989	0.03074	Bacteria	Cyanobacteria	Cyanobacteriia	Synechococcales	Cyanobiaceae	Cyanobium PCC-6307
CL	Winter	asv412	1.29114	0.00114	Bacteria	Bacteroidota	Bacteroidia	Flavobacteriales	NS7 marine group	NA
PL	Fall	asv12	1.29179	0.00322	Bacteria	Bacteroidota	Bacteroidia	Flavobacteriales	Flavobacteriaceae	Formosa
DL	Spring	asv1676	1.29258	0.00229	Bacteria	Proteobacteria	Alphaproteobacteria	Rhodobacterales	Rhodobacteraceae	Pseudophaeobacter
CL	Fall	asv209	1.29562	0.04875	Bacteria	Proteobacteria	Gammaproteobacteria	Cellvibrionales	Porticoccaceae	SAR92 clade
CL	Summer	asv68	1.29844	0.01673	Bacteria	Bacteroidota	Bacteroidia	Flavobacteriales	Flavobacteriaceae	NS2b marine group
DL	Spring	asv1871	1.29931	0.02935	Bacteria	Bacteroidota	Bacteroidia	Flavobacteriales	Flavobacteriaceae	Kordia
VL	Fall	asv361	1.301	0.02922	Bacteria	Bacteroidota	Bacteroidia	Chitinophagales	Saprospiraceae	NA
VL	Summer	asv1340	1.30406	0.04722	Bacteria	Proteobacteria	Gammaproteobacteria	Alteromonadales	Marinobacteraceae	Marinobacter
VL	Summer	asv1458	1.30406	0.04722	Bacteria	Bacteroidota	Bacteroidia	Flavobacteriales	Flavobacteriaceae	Muricauda
VL	Summer	asv1902	1.30406	0.04722	Bacteria	Bacteroidota	Bacteroidia	Flavobacteriales	Flavobacteriaceae	NA
VL	Summer	asv2182	1.30406	0.04722	Bacteria	Proteobacteria	Gammaproteobacteria	Alteromonadales	Alteromonadaceae	NA
VL	Summer	asv97	1.30406	0.04722	Bacteria	Bacteroidota	Bacteroidia	Flavobacteriales	Flavobacteriaceae	Polaribacter
CL	Spring	asv236	1.30616	0.02885	Bacteria	Bacteroidota	Bacteroidia	Flavobacteriales	Flavobacteriaceae	NS5 marine group
CD	Spring	asv46	1.30812	0.00108	Bacteria	Bacteroidota	Bacteroidia	Flavobacteriales	Flavobacteriaceae	NS5 marine group
DL	Spring	asv323	1.30898	0.02254	Bacteria	Proteobacteria	Gammaproteobacteria	Cellvibrionales	Halieaceae	Luminiphilus
DL	Spring	asv2613	1.31032	0.00193	Bacteria	Proteobacteria	Gammaproteobacteria	Alteromonadales	Shewanellaceae	Shewanella
CD	Spring	asv2582	1.31077	0.04334	Bacteria	Proteobacteria	Gammaproteobacteria	Alteromonadales	Shewanellaceae	Shewanella
CD	Spring	asv1573	1.315	0.03769	Bacteria	Proteobacteria	Alphaproteobacteria	SAR11 clade	Clade II	NA
PD	Spring	asv236	1.31784	0.00619	Bacteria	Bacteroidota	Bacteroidia	Flavobacteriales	Flavobacteriaceae	NS5 marine group
CL	Spring	asv2125	1.31821	0.03724	Bacteria	Bacteroidota	Bacteroidia	Flavobacteriales	Flavobacteriaceae	Dokdonia
CD	Spring	asv166	1.3184	0.00449	Bacteria	Bacteroidota	Bacteroidia	Flavobacteriales	Flavobacteriaceae	NA
CL	Spring	asv318	1.31848	0.00255	Bacteria	Bacteroidota	Bacteroidia	Flavobacteriales	Flavobacteriaceae	NA
CL	Spring	asv138	1.31871	0.04508	Bacteria	Proteobacteria	Alphaproteobacteria	Puniceispirillales	SAR116 clade	Candidatus Puniceispirillum
CL	Fall	asv4	1.32052	0.02079	Bacteria	Proteobacteria	Alphaproteobacteria	Rhodobacterales	Rhodobacteraceae	NA
VL	Spring	asv285	1.32055	0.02869	Bacteria	Proteobacteria	Gammaproteobacteria	Alteromonadales	Alteromonadaceae	Alteromonas
VL	Summer	asv1271	1.32119	0.0471	Bacteria	Bacteroidota	Bacteroidia	Flavobacteriales	Flavobacteriaceae	Kordia
CL	Spring	asv24	1.32122	0.00069	Bacteria	Bacteroidota	Bacteroidia	Flavobacteriales	Flavobacteriaceae	Formosa
PD	Summer	asv39	1.32136	0.003	Bacteria	Bacteroidota	Bacteroidia	Flavobacteriales	Flavobacteriaceae	NS4 marine group
CL	Spring	asv684	1.32527	0.04226	Bacteria	Bacteroidota	Bacteroidia	Flavobacteriales	Flavobacteriaceae	NA
DL	Spring	asv2327	1.33018	0.03422	Bacteria	Bacteroidota	Bacteroidia	Flavobacteriales	Flavobacteriaceae	Aquibacter
PD	Summer	asv474	1.33077	0.0391	Bacteria	Bacteroidota	Bacteroidia	Flavobacteriales	Flavobacteriaceae	NS5 marine group
PL	Spring	asv1819	1.33166	0.03511	Bacteria	Bacteroidota	Bacteroidia	Flavobacteriales	NS9 marine group	NA
CD	Spring	asv68	1.33636	0.00239	Bacteria	Bacteroidota	Bacteroidia	Flavobacteriales	Flavobacteriaceae	NS2b marine group
VL	Spring	asv2009	1.33643	0.0029	Bacteria	Bacteroidota	Bacteroidia	Flavobacteriales	Flavobacteriaceae	Kordia
DL	Spring	asv449	1.33674	0.00355	Bacteria	Proteobacteria	Gammaproteobacteria	Oceanospirillales	Halomonadaceae	Cobetia
DL	Spring	asv2462	1.33678	0.0107	Bacteria	Bacteroidota	Bacteroidia	Flavobacteriales	Flavobacteriaceae	NA
PL	Summer	asv79	1.3403	0.00038	Bacteria	Bacteroidota	Bacteroidia	Flavobacteriales	Flavobacteriaceae	NS5 marine group
PD	Summer	asv523	1.34082	0.01765	Bacteria	Bacteroidota	Bacteroidia	Flavobacteriales	Flavobacteriaceae	NS4 marine group
CL	Fall	asv205	1.34182	0.02731	Bacteria	Proteobacteria	Alphaproteobacteria	Rhodobacterales	Rhodobacteraceae	NA
CD	Spring	asv12	1.34207	0.00301	Bacteria	Bacteroidota	Bacteroidia	Flavobacteriales	Flavobacteriaceae	Formosa
PL	Fall	asv308	1.34319	0.02249	Bacteria	Bacteroidota	Bacteroidia	Flavobacteriales	Flavobacteriaceae	Tenacibaculum
CL	Fall	asv9	1.34329	0.00607	Bacteria	Proteobacteria	Alphaproteobacteria	Rhodobacterales	Rhodobacteraceae	NA
CD	Fall	asv4	1.34529	0.00095	Bacteria	Proteobacteria	Alphaproteobacteria	Rhodobacterales	Rhodobacteraceae	NA
PL	Spring	asv61	1.34737	0.00054	Bacteria	Bacteroidota	Bacteroidia	Flavobacteriales	Flavobacteriaceae	NS4 marine group
CD	Spring	asv149	1.34784	0.03484	Bacteria	Proteobacteria	Alphaproteobacteria	SAR11 clade	Clade II	NA
CD	Spring	asv1390	1.34951	0.03841	Bacteria	Proteobacteria	Alphaproteobacteria	SAR11 clade	Clade I	Clade Ib
CD	Spring	asv38	1.34968	0.01211	Bacteria	Bacteroidota	Bacteroidia	Flavobacteriales	Flavobacteriaceae	NS5 marine group
CL	Fall	asv189	1.35025	0.00109	Bacteria	Bacteroidota	Bacteroidia	Flavobacteriales	Flavobacteriaceae	NS2b marine group
PL	Spring	asv9	1.35058	0.01343	Bacteria	Proteobacteria	Alphaproteobacteria	Rhodobacterales	Rhodobacteraceae	NA
PL	Fall	asv462	1.35089	0.03965	Bacteria	Bacteroidota	Bacteroidia	Flavobacteriales	NS9 marine group	NA
CD	Winter	asv466	1.35103	0.04305	Bacteria	Bacteroidota	Bacteroidia	Flavobacteriales	NS7 marine group	NA
CD	Fall	asv347	1.35253	0.034	Bacteria	Bacteroidota	Bacteroidia	Flavobacteriales	NS9 marine group	NA
PL	Fall	asv333	1.3527	0.0335	Bacteria	Proteobacteria	Alphaproteobacteria	Rhodobacterales	Rhodobacteraceae	Pseudophaeobacter
PD	Summer	asv145	1.35464	0.0055	Bacteria	Verrucomicrobiota	Kiritimatiellae	Kiritimatiellales	Kiritimatiellaceae	R76-B128
PD	Summer	asv49	1.3548	0.009	Bacteria	Actinobacteriota	Acidimicrobiia	Actinomarinales	Actinomarinaceae	Candidatus Actinomarina
DL	Fall	asv98	1.35804	0.00017	Bacteria	Bacteroidota	Bacteroidia	Flavobacteriales	Flavobacteriaceae	NS5 marine group
CD	Spring	asv981	1.35917	0.04108	Bacteria	Proteobacteria	Alphaproteobacteria	SAR11 clade	Clade II	NA
PL	Spring	asv577	1.36167	0.00203	Bacteria	Actinobacteriota	Actinobacteria	Micrococcales	Microbacteriaceae	Candidatus Aquiluna
CD	Spring	asv1212	1.36339	0.03813	Bacteria	Proteobacteria	Alphaproteobacteria	Thalassobaculales	Nisaeaceae	OM75 clade
PD	Fall	asv25	1.36597	0.03254	Bacteria	Proteobacteria	Gammaproteobacteria	Alteromonadales	Alteromonadaceae	NA
CD	Spring	asv203	1.36715	0.02928	Bacteria	Bacteroidota	Bacteroidia	Flavobacteriales	Flavobacteriaceae	Tenacibaculum
CL	Summer	asv126	1.36729	0.00022	Bacteria	Proteobacteria	Gammaproteobacteria	Cellvibrionales	Halieaceae	OM60(NOR5) clade
PD	Summer	asv57	1.36785	0.00086	Bacteria	Bacteroidota	Bacteroidia	Flavobacteriales	Flavobacteriaceae	NS5 marine group
DL	Spring	asv131	1.36786	0.00078	Bacteria	Bacteroidota	Bacteroidia	Flavobacteriales	Flavobacteriaceae	NS2b marine group
PD	Summer	asv231	1.36912	0.00171	Bacteria	Bacteroidota	Bacteroidia	Flavobacteriales	Flavobacteriaceae	NS4 marine group
DL	Fall	asv647	1.37003	0.02749	Bacteria	Proteobacteria	Gammaproteobacteria	Alteromonadales	Alteromonadaceae	NA
DL	Fall	asv718	1.37003	0.02749	Bacteria	Bacteroidota	Bacteroidia	Flavobacteriales	Flavobacteriaceae	Tenacibaculum
CD	Winter	asv663	1.37185	0.01128	Bacteria	Bacteroidota	Bacteroidia	Flavobacteriales	Flavobacteriaceae	NS3a marine group
VL	Fall	asv3374	1.37187	0.01129	Bacteria	Proteobacteria	Gammaproteobacteria	Alteromonadales	Colwelliaceae	NA
VL	Fall	asv3470	1.37187	0.01129	Bacteria	Bacteroidota	Bacteroidia	Flavobacteriales	Flavobacteriaceae	NA
CD	Spring	asv1365	1.37305	0.04472	Bacteria	Proteobacteria	Alphaproteobacteria	SAR11 clade	Clade II	NA
CL	Spring	asv154	1.3731	0.00235	Bacteria	Bacteroidota	Bacteroidia	Flavobacteriales	Flavobacteriaceae	Ulvibacter
CD	Spring	asv184	1.37384	0.0359	Bacteria	Proteobacteria	Gammaproteobacteria	Vibrionales	Vibrionaceae	Vibrio
CD	Spring	asv90	1.37418	0.0304	Bacteria	Proteobacteria	Gammaproteobacteria	Cellvibrionales	Halieaceae	OM60(NOR5) clade
PD	Summer	asv61	1.3749	0.00622	Bacteria	Bacteroidota	Bacteroidia	Flavobacteriales	Flavobacteriaceae	NS4 marine group
PL	Winter	asv24	1.37737	0	Bacteria	Bacteroidota	Bacteroidia	Flavobacteriales	Flavobacteriaceae	Formosa
CL	Fall	asv523	1.37893	0.01902	Bacteria	Bacteroidota	Bacteroidia	Flavobacteriales	Flavobacteriaceae	NS4 marine group
VL	Summer	asv114	1.37984	0.02827	Bacteria	Proteobacteria	Alphaproteobacteria	Rhodobacterales	Rhodobacteraceae	Palleronia-Pseudomaribius
VL	Fall	asv975	1.37985	0.03611	Bacteria	Proteobacteria	Gammaproteobacteria	Oceanospirillales	Saccharospirillaceae	NA
DL	Spring	asv360	1.38036	0.00736	Bacteria	Bacteroidota	Bacteroidia	Flavobacteriales	Flavobacteriaceae	NA
DL	Spring	asv319	1.38226	0.00052	Bacteria	Proteobacteria	Gammaproteobacteria	Alteromonadales	Alteromonadaceae	NA
CD	Spring	asv24	1.38283	0.00257	Bacteria	Bacteroidota	Bacteroidia	Flavobacteriales	Flavobacteriaceae	Formosa
DL	Spring	asv1054	1.38392	0.01639	Bacteria	Proteobacteria	Gammaproteobacteria	Vibrionales	Vibrionaceae	Enterovibrio
VL	Fall	asv2492	1.38415	0.00824	Bacteria	Proteobacteria	Alphaproteobacteria	Rhodobacterales	Rhodobacteraceae	NA
PL	Summer	asv17	1.38448	0.04977	Bacteria	Cyanobacteria	Cyanobacteriia	Synechococcales	Cyanobiaceae	NA
CD	Spring	asv356	1.38718	0.00025	Bacteria	Proteobacteria	Gammaproteobacteria	Cellvibrionales	Halieaceae	OM60(NOR5) clade
DL	Spring	asv2406	1.38833	0.01986	Bacteria	Proteobacteria	Alphaproteobacteria	Rhodobacterales	Rhodobacteraceae	NA
PD	Spring	asv61	1.38872	0.00051	Bacteria	Bacteroidota	Bacteroidia	Flavobacteriales	Flavobacteriaceae	NS4 marine group
VL	Spring	asv2902	1.38894	0.00194	Bacteria	Proteobacteria	Gammaproteobacteria	Alteromonadales	Colwelliaceae	NA
VL	Fall	asv1112	1.38991	0.02454	Bacteria	Proteobacteria	Gammaproteobacteria	Alteromonadales	Colwelliaceae	Thalassotalea
CD	Spring	asv19	1.39025	0.0002	Bacteria	Proteobacteria	Alphaproteobacteria	SAR11 clade	Clade I	Clade Ia
CD	Spring	asv467	1.3909	0.01634	Bacteria	Proteobacteria	Gammaproteobacteria	Cellvibrionales	Halieaceae	OM60(NOR5) clade
CL	Spring	asv4	1.39206	0.00341	Bacteria	Proteobacteria	Alphaproteobacteria	Rhodobacterales	Rhodobacteraceae	NA
VL	Winter	asv2525	1.39304	0.04724	Bacteria	Proteobacteria	Gammaproteobacteria	Gammaproteobacteria Incertae Sedis	Unknown Family_4	Marinicella
VL	Winter	asv703	1.39304	0.04724	Bacteria	Proteobacteria	Gammaproteobacteria	Alteromonadales	Alteromonadaceae	Glaciecola
PL	Fall	asv1016	1.39327	0.04594	Bacteria	Proteobacteria	Gammaproteobacteria	Salinisphaerales	Salinisphaeraceae	Salinisphaera
PL	Fall	asv1227	1.39327	0.04594	Bacteria	Bacteroidota	Bacteroidia	Flavobacteriales	Flavobacteriaceae	NS4 marine group
PL	Fall	asv2126	1.39327	0.04594	Bacteria	Firmicutes	Bacilli	Erysipelotrichales	Erysipelatoclostridiaceae	Erysipelotrichaceae UCG-003
PL	Fall	asv2997	1.39327	0.04594	Bacteria	Bacteroidota	Bacteroidia	Flavobacteriales	Flavobacteriaceae	NS5 marine group
PL	Fall	asv902	1.39327	0.04594	Bacteria	Bacteroidota	Bacteroidia	Flavobacteriales	Flavobacteriaceae	NS4 marine group
CD	Spring	asv223	1.3941	0.00239	Bacteria	Proteobacteria	Alphaproteobacteria	Caulobacterales	Hyphomonadaceae	NA
CD	Spring	asv515	1.3941	0.00239	Bacteria	Proteobacteria	Alphaproteobacteria	Rhizobiales	Beijerinckiaceae	Methylobacterium-Methylorubrum
DL	Winter	asv9	1.39465	0.00034	Bacteria	Proteobacteria	Alphaproteobacteria	Rhodobacterales	Rhodobacteraceae	NA
CD	Spring	asv1076	1.39525	0.03725	Bacteria	Proteobacteria	Gammaproteobacteria	Alteromonadales	Colwelliaceae	Thalassotalea
PD	Spring	asv231	1.39529	0.03746	Bacteria	Bacteroidota	Bacteroidia	Flavobacteriales	Flavobacteriaceae	NS4 marine group
CD	Spring	asv162	1.39536	0.00145	Bacteria	Proteobacteria	Alphaproteobacteria	SAR11 clade	Clade I	NA
DL	Spring	asv1449	1.39701	0.00561	Bacteria	Bacteroidota	Bacteroidia	Sphingobacteriales	NS11-12 marine group	NA
CD	Spring	asv618	1.39731	0.04985	Bacteria	Bacteroidota	Bacteroidia	Flavobacteriales	Flavobacteriaceae	NA
DL	Spring	asv566	1.39732	0.0237	Bacteria	Bacteroidota	Bacteroidia	Flavobacteriales	Flavobacteriaceae	Pseudofulvibacter
CD	Spring	asv65	1.39851	0.02599	Bacteria	Proteobacteria	Gammaproteobacteria	Cellvibrionales	Halieaceae	OM60(NOR5) clade
PL	Fall	asv1247	1.39923	0.03793	Bacteria	Proteobacteria	Gammaproteobacteria	Pseudomonadales	Moraxellaceae	Psychrobacter
PL	Fall	asv2796	1.39923	0.03793	Bacteria	Bacteroidota	Bacteroidia	Flavobacteriales	Flavobacteriaceae	Nonlabens
PL	Fall	asv3811	1.39923	0.03793	Bacteria	Bacteroidota	Bacteroidia	Flavobacteriales	Crocinitomicaceae	NA
CL	Spring	asv203	1.39933	0.00154	Bacteria	Bacteroidota	Bacteroidia	Flavobacteriales	Flavobacteriaceae	Tenacibaculum
CL	Spring	asv131	1.40031	0.00178	Bacteria	Bacteroidota	Bacteroidia	Flavobacteriales	Flavobacteriaceae	NS2b marine group
CD	Spring	asv151	1.40088	0.00012	Bacteria	Proteobacteria	Alphaproteobacteria	SAR11 clade	Clade I	NA
CD	Fall	asv205	1.40252	0.01515	Bacteria	Proteobacteria	Alphaproteobacteria	Rhodobacterales	Rhodobacteraceae	NA
DL	Spring	asv2453	1.40295	0.00659	Bacteria	Proteobacteria	Gammaproteobacteria	Alteromonadales	Alteromonadaceae	Paraglaciecola
CD	Spring	asv973	1.40308	0.03956	Bacteria	Proteobacteria	Alphaproteobacteria	SAR11 clade	Clade I	Clade Ib
PD	Fall	asv368	1.40368	0.03444	Bacteria	Proteobacteria	Gammaproteobacteria	Oceanospirillales	Alcanivoracaceae1	Alcanivorax
CD	Winter	asv129	1.40481	1e-05	Bacteria	Bacteroidota	Bacteroidia	Flavobacteriales	Flavobacteriaceae	NS3a marine group
CD	Spring	asv580	1.40652	0.0269	Bacteria	Proteobacteria	Gammaproteobacteria	Burkholderiales	Methylophilaceae	OM43 clade
DL	Summer	asv93	1.40826	4e-05	Bacteria	Proteobacteria	Gammaproteobacteria	Cellvibrionales	Halieaceae	OM60(NOR5) clade
PD	Fall	asv74	1.40871	0.00091	Bacteria	Bacteroidota	Bacteroidia	Sphingobacteriales	NS11-12 marine group	NA
CD	Spring	asv825	1.40943	0.0448	Bacteria	Proteobacteria	Alphaproteobacteria	SAR11 clade	Clade II	NA
DL	Fall	asv2469	1.40967	0.04257	Bacteria	Bacteroidota	Bacteroidia	Flavobacteriales	Flavobacteriaceae	Mesoflavibacter
DL	Fall	asv3535	1.40967	0.04257	Bacteria	Bacteroidota	Bacteroidia	Flavobacteriales	NS9 marine group	NA
VL	Winter	asv2433	1.41034	0.0474	Bacteria	Proteobacteria	Alphaproteobacteria	Rhodobacterales	Rhodobacteraceae	NA
VL	Winter	asv2459	1.41034	0.0474	Bacteria	Proteobacteria	Alphaproteobacteria	Rhodobacterales	Rhodobacteraceae	NA
CD	Fall	asv628	1.41076	0.02215	Bacteria	Proteobacteria	Gammaproteobacteria	Cellvibrionales	Porticoccaceae	Porticoccus
DL	Spring	asv2338	1.41156	0.00766	Bacteria	Bacteroidota	Bacteroidia	Flavobacteriales	Flavobacteriaceae	NA
CL	Fall	asv347	1.41452	0.03339	Bacteria	Bacteroidota	Bacteroidia	Flavobacteriales	NS9 marine group	NA
PD	Summer	asv50	1.41538	0.00061	Bacteria	Proteobacteria	Gammaproteobacteria	Cellvibrionales	Halieaceae	OM60(NOR5) clade
DL	Spring	asv106	1.41547	0.02202	Bacteria	Bacteroidota	Bacteroidia	Flavobacteriales	Flavobacteriaceae	NS4 marine group
VL	Winter	asv675	1.41611	0.04455	Bacteria	Proteobacteria	Alphaproteobacteria	Rhodobacterales	Rhodobacteraceae	NA
PL	Fall	asv68	1.41707	0.00936	Bacteria	Bacteroidota	Bacteroidia	Flavobacteriales	Flavobacteriaceae	NS2b marine group
CL	Winter	asv23	1.41938	0.00159	Bacteria	Bacteroidota	Bacteroidia	Flavobacteriales	Flavobacteriaceae	Polaribacter
PL	Fall	asv2700	1.41995	0.04161	Bacteria	Bacteroidota	Bacteroidia	Flavobacteriales	Flavobacteriaceae	Flavobacterium
PL	Fall	asv992	1.41995	0.04161	Bacteria	Bacteroidota	Bacteroidia	Sphingobacteriales	NS11-12 marine group	NA
CD	Spring	asv586	1.41998	0.04321	Bacteria	Proteobacteria	Gammaproteobacteria	Oceanospirillales	Pseudohongiellaceae	Pseudohongiella
CD	Fall	asv2	1.42084	0.01797	Bacteria	Bacteroidota	Bacteroidia	Flavobacteriales	Flavobacteriaceae	Aurantivirga
CL	Winter	asv64	1.42196	0.00066	Bacteria	Bacteroidota	Bacteroidia	Flavobacteriales	Flavobacteriaceae	Winogradskyella
PD	Spring	asv933	1.42216	0.00217	Bacteria	Actinobacteriota	Actinobacteria	Micrococcales	Microbacteriaceae	ML602J-51
DL	Spring	asv3374	1.4222	0.00104	Bacteria	Proteobacteria	Gammaproteobacteria	Alteromonadales	Colwelliaceae	NA
CD	Winter	asv412	1.42236	5e-05	Bacteria	Bacteroidota	Bacteroidia	Flavobacteriales	NS7 marine group	NA
CL	Spring	asv404	1.42287	0.00729	Bacteria	Proteobacteria	Gammaproteobacteria	Cellvibrionales	Halieaceae	OM60(NOR5) clade
VL	Spring	asv319	1.42347	0.0002	Bacteria	Proteobacteria	Gammaproteobacteria	Alteromonadales	Alteromonadaceae	NA
VL	Spring	asv3371	1.42347	0.00039	Bacteria	Bacteroidota	Bacteroidia	Flavobacteriales	Flavobacteriaceae	NA
VL	Spring	asv689	1.42379	0.02805	Bacteria	Bacteroidota	Bacteroidia	Flavobacteriales	NS9 marine group	NA
PL	Spring	asv601	1.42474	0.01309	Bacteria	Proteobacteria	Gammaproteobacteria	Alteromonadales	Colwelliaceae	Colwellia
CD	Spring	asv2272	1.42554	0.04502	Bacteria	Bacteroidota	Bacteroidia	Flavobacteriales	Flavobacteriaceae	NA
PD	Spring	asv108	1.42639	0.03243	Bacteria	Bacteroidota	Bacteroidia	Flavobacteriales	Flavobacteriaceae	NS4 marine group
DL	Spring	asv588	1.42879	0.02141	Bacteria	Proteobacteria	Alphaproteobacteria	Sphingomonadales	Sphingomonadaceae	Altererythrobacter
DL	Winter	asv61	1.42884	0.04705	Bacteria	Bacteroidota	Bacteroidia	Flavobacteriales	Flavobacteriaceae	NS4 marine group
CL	Spring	asv370	1.42951	0.03717	Bacteria	Proteobacteria	Alphaproteobacteria	Rhodobacterales	Rhodobacteraceae	NA
DL	Fall	asv12	1.43284	0.0149	Bacteria	Bacteroidota	Bacteroidia	Flavobacteriales	Flavobacteriaceae	Formosa
CL	Fall	asv170	1.43515	0.001	Bacteria	Bacteroidota	Bacteroidia	Flavobacteriales	Flavobacteriaceae	NS4 marine group
VL	Summer	asv2790	1.43527	0.04865	Bacteria	Proteobacteria	Gammaproteobacteria	Oceanospirillales	Oleiphilaceae	Oleiphilus
CD	Winter	asv540	1.43737	0.00093	Bacteria	Bacteroidota	Bacteroidia	Flavobacteriales	Flavobacteriaceae	Formosa
PL	Fall	asv811	1.43846	0.04512	Bacteria	Bacteroidota	Bacteroidia	Flavobacteriales	Flavobacteriaceae	NS3a marine group
PL	Fall	asv904	1.43846	0.04512	Bacteria	Proteobacteria	Gammaproteobacteria	Tenderiales	Tenderiaceae	Candidatus Tenderia
PL	Fall	asv952	1.43846	0.04512	Bacteria	Proteobacteria	Alphaproteobacteria	Rickettsiales	S25-593	NA
DL	Spring	asv1722	1.43854	0.01495	Bacteria	Bacteroidota	Bacteroidia	Flavobacteriales	Flavobacteriaceae	Aquimarina
DL	Summer	asv198	1.43865	0.03756	Bacteria	Proteobacteria	Alphaproteobacteria	Sphingomonadales	Sphingomonadaceae	Sphingobium
CD	Spring	asv437	1.43935	0.04926	Bacteria	Cyanobacteria	Cyanobacteriia	Synechococcales	Cyanobiaceae	Prochlorococcus MIT9313
PL	Fall	asv189	1.44045	0.01033	Bacteria	Bacteroidota	Bacteroidia	Flavobacteriales	Flavobacteriaceae	NS2b marine group
DL	Fall	asv68	1.44084	0.00761	Bacteria	Bacteroidota	Bacteroidia	Flavobacteriales	Flavobacteriaceae	NS2b marine group
CD	Spring	asv130	1.44094	0.00423	Bacteria	Bacteroidota	Bacteroidia	Flavobacteriales	Flavobacteriaceae	Polaribacter
DL	Spring	asv680	1.44475	0.04464	Bacteria	Bacteroidota	Bacteroidia	Flavobacteriales	Flavobacteriaceae	Croceitalea
CD	Spring	asv998	1.44498	0.02557	Bacteria	Bacteroidota	Bacteroidia	Flavobacteriales	Flavobacteriaceae	NA
PD	Summer	asv15	1.44517	0.00044	Bacteria	Actinobacteriota	Acidimicrobiia	Actinomarinales	Actinomarinaceae	Candidatus Actinomarina
VL	Spring	asv707	1.44536	0.00886	Bacteria	Verrucomicrobiota	Verrucomicrobiae	Verrucomicrobiales	DEV007	NA
VL	Fall	asv189	1.44579	0.00017	Bacteria	Bacteroidota	Bacteroidia	Flavobacteriales	Flavobacteriaceae	NS2b marine group
PL	Fall	asv433	1.44626	0.04869	Bacteria	Bacteroidota	Bacteroidia	Flavobacteriales	Flavobacteriaceae	Dokdonia
PL	Summer	asv352	1.44651	0.0008	Bacteria	Proteobacteria	Alphaproteobacteria	Rhodobacterales	Rhodobacteraceae	NA
CL	Spring	asv129	1.4491	0.00792	Bacteria	Bacteroidota	Bacteroidia	Flavobacteriales	Flavobacteriaceae	NS3a marine group
VL	Fall	asv1083	1.45023	0.03403	Bacteria	Bacteroidota	Bacteroidia	Flavobacteriales	Flavobacteriaceae	NA
DL	Fall	asv2185	1.45171	0.04369	Bacteria	Bacteroidota	Bacteroidia	Flavobacteriales	Flavobacteriaceae	Tenacibaculum
DL	Winter	asv1861	1.4553	0.04707	Bacteria	Bacteroidota	Bacteroidia	Flavobacteriales	Flavobacteriaceae	NA
VL	Spring	asv616	1.45674	0.01219	Bacteria	Bacteroidota	Bacteroidia	Flavobacteriales	Flavobacteriaceae	NA
CL	Summer	asv93	1.45683	0.00015	Bacteria	Proteobacteria	Gammaproteobacteria	Cellvibrionales	Halieaceae	OM60(NOR5) clade
VL	Winter	asv1953	1.45685	0.04707	Bacteria	Proteobacteria	Alphaproteobacteria	Rhodobacterales	Rhodobacteraceae	NA
VL	Winter	asv3254	1.45685	0.04707	Bacteria	Campilobacterota	Campylobacteria	Campylobacterales	Arcobacteraceae	Malaciobacter
PL	Fall	asv463	1.4609	0.01892	Bacteria	Bacteroidota	Bacteroidia	Flavobacteriales	Flavobacteriaceae	NA
DL	Spring	asv1904	1.46235	0.00975	Bacteria	Bacteroidota	Bacteroidia	Flavobacteriales	Flavobacteriaceae	Kordia
DL	Spring	asv780	1.4657	0.00471	Bacteria	Bacteroidota	Bacteroidia	Flavobacteriales	Flavobacteriaceae	Winogradskyella
CD	Summer	asv39	1.46649	0.04369	Bacteria	Bacteroidota	Bacteroidia	Flavobacteriales	Flavobacteriaceae	NS4 marine group
VL	Spring	asv1374	1.46726	0.01189	Bacteria	Bacteroidota	Bacteroidia	Flavobacteriales	Flavobacteriaceae	Winogradskyella
PD	Fall	asv9	1.46891	0.00353	Bacteria	Proteobacteria	Alphaproteobacteria	Rhodobacterales	Rhodobacteraceae	NA
PL	Spring	asv68	1.47102	8e-05	Bacteria	Bacteroidota	Bacteroidia	Flavobacteriales	Flavobacteriaceae	NS2b marine group
CL	Spring	asv805	1.47105	0.03755	Bacteria	Bacteroidota	Bacteroidia	Flavobacteriales	Flavobacteriaceae	NA
CL	Summer	asv50	1.47121	0.0105	Bacteria	Proteobacteria	Gammaproteobacteria	Cellvibrionales	Halieaceae	OM60(NOR5) clade
CL	Winter	asv466	1.4746	0.01702	Bacteria	Bacteroidota	Bacteroidia	Flavobacteriales	NS7 marine group	NA
PD	Fall	asv98	1.47553	0.00641	Bacteria	Bacteroidota	Bacteroidia	Flavobacteriales	Flavobacteriaceae	NS5 marine group
PL	Spring	asv489	1.47673	0.00854	Bacteria	Proteobacteria	Alphaproteobacteria	Puniceispirillales	SAR116 clade	Candidatus Puniceispirillum
DL	Fall	asv241	1.47833	0.01308	Bacteria	Proteobacteria	Gammaproteobacteria	Vibrionales	Vibrionaceae	NA
CD	Spring	asv1287	1.47854	0.0454	Bacteria	Proteobacteria	Alphaproteobacteria	SAR11 clade	Clade II	NA
CD	Fall	asv12	1.47992	0.00101	Bacteria	Bacteroidota	Bacteroidia	Flavobacteriales	Flavobacteriaceae	Formosa
CD	Spring	asv236	1.4801	0.01569	Bacteria	Bacteroidota	Bacteroidia	Flavobacteriales	Flavobacteriaceae	NS5 marine group
CD	Summer	asv614	1.48039	0.04071	Bacteria	Proteobacteria	Gammaproteobacteria	Oceanospirillales	Saccharospirillaceae	Oleibacter
PD	Summer	asv284	1.48081	0.00381	Bacteria	Bacteroidota	Bacteroidia	Flavobacteriales	Flavobacteriaceae	NS4 marine group
VL	Fall	asv220	1.48271	0.00873	Bacteria	Proteobacteria	Gammaproteobacteria	Cellvibrionales	Halieaceae	OM60(NOR5) clade
CL	Spring	asv679	1.48311	0.00481	Bacteria	Bacteroidota	Bacteroidia	Flavobacteriales	Flavobacteriaceae	Formosa
CD	Spring	asv371	1.48399	0.00628	Bacteria	Bacteroidota	Bacteroidia	Flavobacteriales	Flavobacteriaceae	Aurantivirga
PL	Fall	asv443	1.48625	0.00168	Bacteria	Proteobacteria	Gammaproteobacteria	Alteromonadales	Pseudoalteromonadaceae	Pseudoalteromonas
VL	Spring	asv223	1.48719	0.00092	Bacteria	Proteobacteria	Alphaproteobacteria	Caulobacterales	Hyphomonadaceae	NA
DL	Fall	asv189	1.48751	0.01609	Bacteria	Bacteroidota	Bacteroidia	Flavobacteriales	Flavobacteriaceae	NS2b marine group
CD	Fall	asv410	1.48864	0.00113	Bacteria	Bacteroidota	Bacteroidia	Flavobacteriales	NS9 marine group	NA
PL	Spring	asv2104	1.49081	0.02447	Bacteria	Bacteroidota	Bacteroidia	Flavobacteriales	Flavobacteriaceae	NA
PD	Summer	asv626	1.49091	0.0133	Bacteria	Actinobacteriota	Actinobacteria	Micrococcales	Microbacteriaceae	DS001
CL	Winter	asv168	1.49095	0.01991	Bacteria	Bacteroidota	Bacteroidia	Flavobacteriales	Flavobacteriaceae	Tenacibaculum
VL	Fall	asv445	1.49127	0.0001	Bacteria	Bacteroidota	Bacteroidia	Flavobacteriales	Flavobacteriaceae	NA
PL	Fall	asv3360	1.49165	0.04594	Bacteria	Bacteroidota	Bacteroidia	Chitinophagales	Chitinophagaceae	Sediminibacterium
CD	Winter	asv3	1.49189	0.0001	Bacteria	Bacteroidota	Bacteroidia	Flavobacteriales	Flavobacteriaceae	Aurantivirga
VL	Fall	asv1157	1.49198	0.01504	Bacteria	Proteobacteria	Alphaproteobacteria	Rhodobacterales	Rhodobacteraceae	NA
VL	Fall	asv2173	1.4936	0.00345	Bacteria	Bacteroidota	Bacteroidia	Flavobacteriales	Flavobacteriaceae	Gramella
CL	Fall	asv174	1.49367	0.03122	Bacteria	Bacteroidota	Bacteroidia	Chitinophagales	Saprospiraceae	NA
VL	Spring	asv2127	1.49428	0.02542	Bacteria	Proteobacteria	Gammaproteobacteria	Alteromonadales	Alteromonadaceae	Glaciecola
PD	Winter	asv882	1.49453	0.00065	Bacteria	Proteobacteria	Alphaproteobacteria	Rhodobacterales	Rhodobacteraceae	NA
VL	Spring	asv2878	1.49458	0.00107	Bacteria	Bacteroidota	Bacteroidia	Flavobacteriales	Flavobacteriaceae	NA
VL	Spring	asv1870	1.49482	0.00119	Bacteria	Bacteroidota	Bacteroidia	Flavobacteriales	Flavobacteriaceae	NA
PL	Spring	asv24	1.49611	0.00031	Bacteria	Bacteroidota	Bacteroidia	Flavobacteriales	Flavobacteriaceae	Formosa
PL	Winter	asv146	1.49672	0.00115	Bacteria	Proteobacteria	Alphaproteobacteria	Rhodobacterales	Rhodobacteraceae	NA
CD	Spring	asv305	1.49701	0.04967	Bacteria	Proteobacteria	Alphaproteobacteria	SAR11 clade	Clade I	NA
DL	Spring	asv217	1.49779	0.00312	Bacteria	Proteobacteria	Alphaproteobacteria	Rhodobacterales	Rhodobacteraceae	NA
PL	Fall	asv90	1.49823	0.01047	Bacteria	Proteobacteria	Gammaproteobacteria	Cellvibrionales	Halieaceae	OM60(NOR5) clade
PL	Summer	asv205	1.50021	0.01135	Bacteria	Proteobacteria	Alphaproteobacteria	Rhodobacterales	Rhodobacteraceae	NA
PD	Winter	asv24	1.50105	0	Bacteria	Bacteroidota	Bacteroidia	Flavobacteriales	Flavobacteriaceae	Formosa
CD	Spring	asv420	1.50314	0.04224	Bacteria	Bacteroidota	Bacteroidia	Flavobacteriales	NS7 marine group	NA
PD	Spring	asv68	1.50354	5e-05	Bacteria	Bacteroidota	Bacteroidia	Flavobacteriales	Flavobacteriaceae	NS2b marine group
CD	Spring	asv2268	1.50365	0.03729	Bacteria	Proteobacteria	Gammaproteobacteria	Alteromonadales	Alteromonadaceae	NA
PD	Spring	asv361	1.50374	0.01312	Bacteria	Bacteroidota	Bacteroidia	Chitinophagales	Saprospiraceae	NA
DL	Spring	asv2658	1.50754	0.00241	Bacteria	Bacteroidota	Bacteroidia	Flavobacteriales	Flavobacteriaceae	NA
CD	Winter	asv2	1.50849	2e-05	Bacteria	Bacteroidota	Bacteroidia	Flavobacteriales	Flavobacteriaceae	Aurantivirga
CD	Spring	asv1579	1.51071	0.00199	Bacteria	Proteobacteria	Gammaproteobacteria	Oceanospirillales	Alcanivoracaceae1	Alcanivorax
CD	Spring	asv1742	1.51071	0.003	Bacteria	Proteobacteria	Alphaproteobacteria	Rickettsiales	S25-593	NA
CD	Spring	asv2488	1.51071	0.00199	Bacteria	Proteobacteria	Alphaproteobacteria	Rickettsiales	S25-593	NA
CD	Spring	asv270	1.51071	0.00199	Bacteria	Proteobacteria	Gammaproteobacteria	Burkholderiales	MWH-UniP1 aquatic group	NA
CL	Fall	asv2	1.51156	0.03093	Bacteria	Bacteroidota	Bacteroidia	Flavobacteriales	Flavobacteriaceae	Aurantivirga
DL	Spring	asv1888	1.51286	0.00144	Bacteria	Bacteroidota	Bacteroidia	Flavobacteriales	Flavobacteriaceae	NA
CD	Spring	asv754	1.51413	0.0376	Bacteria	Proteobacteria	Alphaproteobacteria	SAR11 clade	Clade II	NA
PD	Summer	asv87	1.51421	0.00151	Bacteria	Actinobacteriota	Actinobacteria	Micrococcales	Microbacteriaceae	DS001
VL	Spring	asv2086	1.51586	0.00081	Bacteria	Bacteroidota	Bacteroidia	Flavobacteriales	Cryomorphaceae	Vicingus
VL	Spring	asv2387	1.51586	0.00081	Bacteria	Proteobacteria	Alphaproteobacteria	Rhizobiales	Rhizobiaceae	Jiella
VL	Spring	asv2406	1.51586	0.00081	Bacteria	Proteobacteria	Alphaproteobacteria	Rhodobacterales	Rhodobacteraceae	NA
VL	Spring	asv2820	1.51586	0.00081	Bacteria	Proteobacteria	Gammaproteobacteria	Thiotrichales	Thiotrichaceae	Leucothrix
CD	Summer	asv16	1.51605	0.03133	Bacteria	Bacteroidota	Bacteroidia	Flavobacteriales	Flavobacteriaceae	NS4 marine group
PD	Winter	asv675	1.51734	0.00059	Bacteria	Proteobacteria	Alphaproteobacteria	Rhodobacterales	Rhodobacteraceae	NA
CD	Spring	asv131	1.51767	0.00031	Bacteria	Bacteroidota	Bacteroidia	Flavobacteriales	Flavobacteriaceae	NS2b marine group
VL	Spring	asv588	1.51902	0.00065	Bacteria	Proteobacteria	Alphaproteobacteria	Sphingomonadales	Sphingomonadaceae	Altererythrobacter
PD	Spring	asv428	1.51912	0.01344	Bacteria	Bacteroidota	Bacteroidia	Chitinophagales	Saprospiraceae	NA
CL	Fall	asv445	1.52303	0.01117	Bacteria	Bacteroidota	Bacteroidia	Flavobacteriales	Flavobacteriaceae	NA
CD	Fall	asv892	1.52311	0.0408	Bacteria	Bacteroidota	Bacteroidia	Flavobacteriales	Flavobacteriaceae	Winogradskyella
CD	Spring	asv64	1.52338	0.00252	Bacteria	Bacteroidota	Bacteroidia	Flavobacteriales	Flavobacteriaceae	Winogradskyella
DL	Winter	asv24	1.52354	0.00019	Bacteria	Bacteroidota	Bacteroidia	Flavobacteriales	Flavobacteriaceae	Formosa
PL	Spring	asv1562	1.52524	0.03209	Bacteria	Bacteroidota	Bacteroidia	Flavobacteriales	Cryomorphaceae	Vicingus
VL	Winter	asv883	1.5262	0.00889	Bacteria	Proteobacteria	Alphaproteobacteria	Rhodobacterales	Rhodobacteraceae	Yoonia-Loktanella
PD	Summer	asv21	1.52672	0.00042	Bacteria	Bacteroidota	Bacteroidia	Flavobacteriales	Flavobacteriaceae	NS5 marine group
DL	Fall	asv136	1.52847	0.01984	Bacteria	Proteobacteria	Alphaproteobacteria	Rhodobacterales	Rhodobacteraceae	HIMB11
CD	Spring	asv598	1.52935	0.04474	Bacteria	Proteobacteria	Gammaproteobacteria	Cellvibrionales	Halieaceae	OM60(NOR5) clade
CD	Fall	asv24	1.52988	0.04181	Bacteria	Bacteroidota	Bacteroidia	Flavobacteriales	Flavobacteriaceae	Formosa
CD	Spring	asv1878	1.53138	0.04323	Bacteria	Proteobacteria	Alphaproteobacteria	SAR11 clade	Clade IV	NA
PL	Winter	asv1169	1.53247	0.02916	Bacteria	Bacteroidota	Bacteroidia	Flavobacteriales	Flavobacteriaceae	NS3a marine group
PD	Summer	asv20	1.53422	0.03264	Bacteria	Cyanobacteria	Cyanobacteriia	Synechococcales	Cyanobiaceae	Cyanobium PCC-6307
PD	Winter	asv146	1.53456	0.00234	Bacteria	Proteobacteria	Alphaproteobacteria	Rhodobacterales	Rhodobacteraceae	NA
VL	Spring	asv2327	1.53572	0.00022	Bacteria	Bacteroidota	Bacteroidia	Flavobacteriales	Flavobacteriaceae	Aquibacter
CD	Spring	asv154	1.53603	0.00424	Bacteria	Bacteroidota	Bacteroidia	Flavobacteriales	Flavobacteriaceae	Ulvibacter
VL	Spring	asv1501	1.53615	0.03535	Bacteria	Proteobacteria	Alphaproteobacteria	SAR11 clade	Clade I	Clade Ib
CD	Spring	asv95	1.53626	0.03907	Bacteria	Bacteroidota	Bacteroidia	Sphingobacteriales	NS11-12 marine group	NA
PD	Spring	asv684	1.53685	0.03389	Bacteria	Bacteroidota	Bacteroidia	Flavobacteriales	Flavobacteriaceae	NA
VL	Fall	asv252	1.5369	0.04874	Bacteria	Proteobacteria	Alphaproteobacteria	Rhodobacterales	Rhodobacteraceae	Octadecabacter
DL	Winter	asv146	1.53775	0.00113	Bacteria	Proteobacteria	Alphaproteobacteria	Rhodobacterales	Rhodobacteraceae	NA
PD	Summer	asv126	1.53825	0.00015	Bacteria	Proteobacteria	Gammaproteobacteria	Cellvibrionales	Halieaceae	OM60(NOR5) clade
CD	Summer	asv87	1.53855	0.01725	Bacteria	Actinobacteriota	Actinobacteria	Micrococcales	Microbacteriaceae	DS001
CL	Spring	asv142	1.54169	0.00959	Bacteria	Bacteroidota	Bacteroidia	Flavobacteriales	Flavobacteriaceae	Ulvibacter
DL	Fall	asv62	1.54743	0.00455	Bacteria	Bacteroidota	Bacteroidia	Chitinophagales	Saprospiraceae	NA
PD	Fall	asv18	1.54991	0.02741	Bacteria	Proteobacteria	Alphaproteobacteria	Rhodobacterales	Rhodobacteraceae	NA
VL	Winter	asv2	1.55132	1e-05	Bacteria	Bacteroidota	Bacteroidia	Flavobacteriales	Flavobacteriaceae	Aurantivirga
VL	Fall	asv1764	1.55155	0.01492	Bacteria	Proteobacteria	Alphaproteobacteria	Rhodobacterales	Rhodobacteraceae	NA
CD	Summer	asv112	1.55177	0.04156	Bacteria	Bacteroidota	Bacteroidia	Chitinophagales	Saprospiraceae	NA
CL	Fall	asv146	1.5519	0.01551	Bacteria	Proteobacteria	Alphaproteobacteria	Rhodobacterales	Rhodobacteraceae	NA
PL	Winter	asv566	1.55362	0.02102	Bacteria	Bacteroidota	Bacteroidia	Flavobacteriales	Flavobacteriaceae	Pseudofulvibacter
CD	Fall	asv1139	1.55396	0.04491	Bacteria	Proteobacteria	Gammaproteobacteria	Alteromonadales	Alteromonadaceae	NA
PD	Fall	asv267	1.55479	0.00073	Bacteria	Bacteroidota	Bacteroidia	Flavobacteriales	Flavobacteriaceae	Tenacibaculum
PL	Spring	asv1271	1.55961	0.00223	Bacteria	Bacteroidota	Bacteroidia	Flavobacteriales	Flavobacteriaceae	Kordia
PL	Spring	asv999	1.55961	0.00223	Bacteria	Bacteroidota	Bacteroidia	Sphingobacteriales	NS11-12 marine group	NA
DL	Fall	asv298	1.55962	0.04888	Bacteria	Proteobacteria	Gammaproteobacteria	Cellvibrionales	Halieaceae	OM60(NOR5) clade
PD	Fall	asv501	1.56077	0.03992	Bacteria	Bacteroidota	Bacteroidia	Chitinophagales	Saprospiraceae	NA
PD	Summer	asv29	1.56447	0.00186	Bacteria	Bacteroidota	Bacteroidia	Flavobacteriales	Flavobacteriaceae	NA
VL	Winter	asv1115	1.56598	0.04764	Bacteria	Bacteroidota	Bacteroidia	Flavobacteriales	Flavobacteriaceae	Dokdonia
VL	Winter	asv2009	1.56598	0.04764	Bacteria	Bacteroidota	Bacteroidia	Flavobacteriales	Flavobacteriaceae	Kordia
PD	Spring	asv323	1.56714	0.00116	Bacteria	Proteobacteria	Gammaproteobacteria	Cellvibrionales	Halieaceae	Luminiphilus
PL	Fall	asv1488	1.56796	0.04594	Bacteria	Bacteroidota	Bacteroidia	Flavobacteriales	NS9 marine group	NA
PL	Fall	asv1814	1.56796	0.04594	Bacteria	Bacteroidota	Bacteroidia	Flavobacteriales	Flavobacteriaceae	NS5 marine group
PL	Fall	asv2995	1.56796	0.04594	Bacteria	Bacteroidota	Rhodothermia	Balneolales	Balneolaceae	Balneola
PL	Fall	asv3039	1.56796	0.04594	Bacteria	Bacteroidota	Rhodothermia	Balneolales	Balneolaceae	Balneola
PD	Spring	asv2272	1.56879	0.02705	Bacteria	Bacteroidota	Bacteroidia	Flavobacteriales	Flavobacteriaceae	NA
DL	Fall	asv24	1.56967	0.03258	Bacteria	Bacteroidota	Bacteroidia	Flavobacteriales	Flavobacteriaceae	Formosa
CL	Summer	asv84	1.56973	0.00373	Bacteria	Bacteroidota	Bacteroidia	Flavobacteriales	NS9 marine group	NA
CD	Fall	asv288	1.57015	0.04943	Bacteria	Proteobacteria	Gammaproteobacteria	Alteromonadales	Pseudoalteromonadaceae	Pseudoalteromonas
CD	Spring	asv1099	1.57228	0.04232	Bacteria	Bacteroidota	Bacteroidia	Flavobacteriales	Cryomorphaceae	NS10 marine group
CL	Spring	asv199	1.57495	0.01159	Bacteria	Proteobacteria	Gammaproteobacteria	Cellvibrionales	Porticoccaceae	SAR92 clade
CD	Summer	asv48	1.57613	0.04468	Bacteria	Bacteroidota	Bacteroidia	Flavobacteriales	Flavobacteriaceae	NS4 marine group
VL	Fall	asv601	1.5773	0.00637	Bacteria	Proteobacteria	Gammaproteobacteria	Alteromonadales	Colwelliaceae	Colwellia
CL	Summer	asv60	1.57767	0.01549	Bacteria	Actinobacteriota	Acidimicrobiia	Actinomarinales	Actinomarinaceae	Candidatus Actinomarina
PL	Summer	asv78	1.57832	0.00729	Bacteria	Bacteroidota	Bacteroidia	Flavobacteriales	Flavobacteriaceae	NS5 marine group
PL	Fall	asv181	1.57889	0.01313	Bacteria	Proteobacteria	Gammaproteobacteria	Alteromonadales	Pseudoalteromonadaceae	Pseudoalteromonas
CD	Spring	asv989	1.57892	0.00208	Bacteria	Proteobacteria	Gammaproteobacteria	Oceanospirillales	Saccharospirillaceae	Oleispira
CL	Fall	asv892	1.58044	0.03341	Bacteria	Bacteroidota	Bacteroidia	Flavobacteriales	Flavobacteriaceae	Winogradskyella
VL	Spring	asv1579	1.58052	0.00125	Bacteria	Proteobacteria	Gammaproteobacteria	Oceanospirillales	Alcanivoracaceae1	Alcanivorax
VL	Spring	asv132	1.58186	0.0013	Bacteria	Bacteroidota	Bacteroidia	Flavobacteriales	Flavobacteriaceae	Polaribacter
CD	Spring	asv2238	1.58313	0.04899	Bacteria	Proteobacteria	Alphaproteobacteria	Puniceispirillales	SAR116 clade	Candidatus Puniceispirillum
CL	Fall	asv203	1.58339	0.00407	Bacteria	Bacteroidota	Bacteroidia	Flavobacteriales	Flavobacteriaceae	Tenacibaculum
CL	Fall	asv161	1.58355	0.00142	Bacteria	Proteobacteria	Gammaproteobacteria	Burkholderiales	Methylophilaceae	OM43 clade
DL	Winter	asv1158	1.58391	0.04026	Bacteria	Proteobacteria	Gammaproteobacteria	Vibrionales	Vibrionaceae	NA
DL	Winter	asv3175	1.58391	0.04026	Bacteria	Proteobacteria	Alphaproteobacteria	Caulobacterales	Hyphomonadaceae	NA
CL	Spring	asv184	1.58519	0.00176	Bacteria	Proteobacteria	Gammaproteobacteria	Vibrionales	Vibrionaceae	Vibrio
CD	Spring	asv1611	1.58858	0.04025	Bacteria	Proteobacteria	Alphaproteobacteria	Puniceispirillales	SAR116 clade	Candidatus Puniceispirillum
DL	Spring	asv1953	1.58914	0.00119	Bacteria	Proteobacteria	Alphaproteobacteria	Rhodobacterales	Rhodobacteraceae	NA
VL	Summer	asv856	1.59091	0.04707	Bacteria	Bacteroidota	Bacteroidia	Flavobacteriales	Flavobacteriaceae	Tenacibaculum
VL	Fall	asv1551	1.59288	0.00882	Bacteria	Proteobacteria	Alphaproteobacteria	Rhodobacterales	Rhodobacteraceae	NA
VL	Winter	asv840	1.59303	0.03948	Bacteria	Proteobacteria	Gammaproteobacteria	Vibrionales	Vibrionaceae	NA
CD	Spring	asv1436	1.59514	0.03592	Bacteria	Proteobacteria	Alphaproteobacteria	SAR11 clade	Clade I	Clade Ib
VL	Spring	asv70	1.59523	0.00011	Bacteria	Proteobacteria	Alphaproteobacteria	Rhodobacterales	Rhodobacteraceae	Limimaricola
CL	Spring	asv1263	1.59572	0.03175	Bacteria	Proteobacteria	Alphaproteobacteria	Rickettsiales	S25-593	NA
VL	Spring	asv2897	1.59573	0.00091	Bacteria	Bacteroidota	Bacteroidia	Flavobacteriales	Flavobacteriaceae	Dokdonia
DL	Fall	asv1670	1.59599	0.02821	Bacteria	Bacteroidota	Rhodothermia	Balneolales	Balneolaceae	Balneola
CL	Spring	asv132	1.5995	0.01019	Bacteria	Bacteroidota	Bacteroidia	Flavobacteriales	Flavobacteriaceae	Polaribacter
VL	Spring	asv663	1.6038	0.00076	Bacteria	Bacteroidota	Bacteroidia	Flavobacteriales	Flavobacteriaceae	NS3a marine group
CD	Fall	asv68	1.60471	0.00076	Bacteria	Bacteroidota	Bacteroidia	Flavobacteriales	Flavobacteriaceae	NS2b marine group
CD	Fall	asv131	1.60512	0.00126	Bacteria	Bacteroidota	Bacteroidia	Flavobacteriales	Flavobacteriaceae	NS2b marine group
PL	Fall	asv131	1.60902	0.00201	Bacteria	Bacteroidota	Bacteroidia	Flavobacteriales	Flavobacteriaceae	NS2b marine group
CD	Fall	asv510	1.61036	0.00026	Bacteria	Proteobacteria	Alphaproteobacteria	Caulobacterales	Hyphomonadaceae	Maricaulis
DL	Spring	asv2716	1.611	0.04483	Bacteria	Proteobacteria	Gammaproteobacteria	Alteromonadales	Colwelliaceae	Colwellia
DL	Spring	asv3303	1.611	0.04836	Bacteria	Proteobacteria	Alphaproteobacteria	Kordiimonadales	Temperatibacteraceae	Temperatibacter
PD	Spring	asv210	1.61181	0.01401	Bacteria	Proteobacteria	Gammaproteobacteria	Alteromonadales	Pseudoalteromonadaceae	Pseudoalteromonas
PL	Spring	asv166	1.61205	0.03881	Bacteria	Bacteroidota	Bacteroidia	Flavobacteriales	Flavobacteriaceae	NA
CD	Spring	asv250	1.61294	0.0055	Bacteria	Proteobacteria	Gammaproteobacteria	Cellvibrionales	Porticoccaceae	SAR92 clade
PL	Fall	asv2	1.61392	0.00605	Bacteria	Bacteroidota	Bacteroidia	Flavobacteriales	Flavobacteriaceae	Aurantivirga
CD	Fall	asv74	1.61463	0.00185	Bacteria	Bacteroidota	Bacteroidia	Sphingobacteriales	NS11-12 marine group	NA
VL	Fall	asv538	1.61548	0.04484	Bacteria	Bacteroidota	Bacteroidia	Flavobacteriales	Flavobacteriaceae	NA
DL	Spring	asv933	1.61629	0.04442	Bacteria	Actinobacteriota	Actinobacteria	Micrococcales	Microbacteriaceae	ML602J-51
PD	Fall	asv189	1.61785	0.02354	Bacteria	Bacteroidota	Bacteroidia	Flavobacteriales	Flavobacteriaceae	NS2b marine group
DL	Spring	asv663	1.61803	0.04319	Bacteria	Bacteroidota	Bacteroidia	Flavobacteriales	Flavobacteriaceae	NS3a marine group
DL	Fall	asv338	1.61873	0.0409	Bacteria	Bacteroidota	Bacteroidia	Chitinophagales	Saprospiraceae	NA
DL	Spring	asv2419	1.61936	0.0009	Bacteria	Proteobacteria	Gammaproteobacteria	Oceanospirillales	Halomonadaceae	Salinicola
DL	Spring	asv3773	1.61936	0.0009	Bacteria	Proteobacteria	Gammaproteobacteria	Alteromonadales	Colwelliaceae	Thalassotalea
CL	Spring	asv580	1.61983	0.00307	Bacteria	Proteobacteria	Gammaproteobacteria	Burkholderiales	Methylophilaceae	OM43 clade
PD	Summer	asv43	1.62007	0.00022	Bacteria	Bacteroidota	Bacteroidia	Flavobacteriales	Flavobacteriaceae	NS5 marine group
CL	Fall	asv65	1.62012	0.04136	Bacteria	Proteobacteria	Gammaproteobacteria	Cellvibrionales	Halieaceae	OM60(NOR5) clade
VL	Winter	asv209	1.62212	0.04619	Bacteria	Proteobacteria	Gammaproteobacteria	Cellvibrionales	Porticoccaceae	SAR92 clade
VL	Fall	asv1179	1.62348	0.0453	Bacteria	Bacteroidota	Bacteroidia	Flavobacteriales	Flavobacteriaceae	Tenacibaculum
DL	Winter	asv1041	1.62359	0.01684	Bacteria	Bacteroidota	Bacteroidia	Flavobacteriales	Flavobacteriaceae	Lutimonas
CD	Fall	asv267	1.62389	0.03195	Bacteria	Bacteroidota	Bacteroidia	Flavobacteriales	Flavobacteriaceae	Tenacibaculum
DL	Winter	asv418	1.62524	0.04771	Bacteria	Proteobacteria	Gammaproteobacteria	Vibrionales	Vibrionaceae	NA
PL	Winter	asv3073	1.62538	0.04707	Bacteria	Bacteroidota	Bacteroidia	Flavobacteriales	Flavobacteriaceae	Aquimarina
VL	Spring	asv9	1.62583	0.00031	Bacteria	Proteobacteria	Alphaproteobacteria	Rhodobacterales	Rhodobacteraceae	NA
VL	Winter	asv1993	1.6269	0.04769	Bacteria	Bacteroidota	Bacteroidia	Flavobacteriales	Flavobacteriaceae	Gramella
CD	Spring	asv1869	1.62731	0.00326	Bacteria	Bacteroidota	Bacteroidia	Flavobacteriales	Cryomorphaceae	Vicingus
CD	Spring	asv1879	1.62731	0.00226	Bacteria	Proteobacteria	Alphaproteobacteria	Puniceispirillales	SAR116 clade	Candidatus Puniceispirillum
CD	Spring	asv2148	1.62731	0.00222	Bacteria	Proteobacteria	Alphaproteobacteria	SAR11 clade	Clade I	Clade Ia
DL	Winter	asv1142	1.62755	0.00111	Bacteria	Bacteroidota	Bacteroidia	Flavobacteriales	Flavobacteriaceae	NA
DL	Fall	asv501	1.62943	0.02993	Bacteria	Bacteroidota	Bacteroidia	Chitinophagales	Saprospiraceae	NA
DL	Summer	asv2155	1.62963	0.01289	Bacteria	Proteobacteria	Gammaproteobacteria	Alteromonadales	Marinobacteraceae	Marinobacter
PL	Fall	asv1844	1.63031	0.04594	Bacteria	Proteobacteria	Gammaproteobacteria	Oceanospirillales	Saccharospirillaceae	Oceaniserpentilla
PL	Fall	asv687	1.63031	0.04594	Bacteria	Proteobacteria	Alphaproteobacteria	Parvibaculales	PS1 clade	NA
PL	Winter	asv811	1.63055	0.0012	Bacteria	Bacteroidota	Bacteroidia	Flavobacteriales	Flavobacteriaceae	NS3a marine group
DL	Winter	asv142	1.63131	0.00307	Bacteria	Bacteroidota	Bacteroidia	Flavobacteriales	Flavobacteriaceae	Ulvibacter
PL	Fall	asv419	1.63323	3e-05	Bacteria	Bacteroidota	Bacteroidia	Flavobacteriales	Flavobacteriaceae	Flavicella
CL	Spring	asv195	1.63462	0.03761	Bacteria	Proteobacteria	Alphaproteobacteria	SAR11 clade	Clade I	Clade Ia
PL	Summer	asv118	1.6353	0.00503	Bacteria	Bacteroidota	Bacteroidia	Flavobacteriales	Flavobacteriaceae	NS5 marine group
PL	Fall	asv3541	1.63627	0.02739	Bacteria	Bacteroidota	Bacteroidia	Flavobacteriales	Flavobacteriaceae	NA
VL	Spring	asv386	1.63647	0.0369	Bacteria	Proteobacteria	Gammaproteobacteria	Oceanospirillales	Pseudohongiellaceae	Pseudohongiella
PD	Spring	asv9	1.63665	0.00772	Bacteria	Proteobacteria	Alphaproteobacteria	Rhodobacterales	Rhodobacteraceae	NA
PL	Spring	asv425	1.64048	0.0306	Bacteria	Proteobacteria	Gammaproteobacteria	Cellvibrionales	Halieaceae	OM60(NOR5) clade
DL	Spring	asv1001	1.64325	0.01989	Bacteria	Bacteroidota	Bacteroidia	Flavobacteriales	Flavobacteriaceae	Lutibacter
CD	Spring	asv1565	1.64394	0.0379	Bacteria	Proteobacteria	Alphaproteobacteria	SAR11 clade	Clade I	Clade Ib
PL	Spring	asv428	1.64643	0.00819	Bacteria	Bacteroidota	Bacteroidia	Chitinophagales	Saprospiraceae	NA
PL	Fall	asv168	1.648	0.00237	Bacteria	Bacteroidota	Bacteroidia	Flavobacteriales	Flavobacteriaceae	Tenacibaculum
CD	Spring	asv2011	1.6497	0.0045	Bacteria	Proteobacteria	Alphaproteobacteria	Sphingomonadales	Sphingomonadaceae	Sphingorhabdus
CD	Spring	asv2157	1.6497	0.0045	Bacteria	Bacteroidota	Bacteroidia	Flavobacteriales	Flavobacteriaceae	NA
VL	Spring	asv102	1.65006	0.00274	Bacteria	Proteobacteria	Alphaproteobacteria	Rhodobacterales	Rhodobacteraceae	Yoonia-Loktanella
VL	Spring	asv2829	1.65233	0.00011	Bacteria	Bacteroidota	Bacteroidia	Flavobacteriales	Flavobacteriaceae	Dokdonia
CD	Spring	asv129	1.65323	0.00228	Bacteria	Bacteroidota	Bacteroidia	Flavobacteriales	Flavobacteriaceae	NS3a marine group
CL	Summer	asv177	1.65444	0.02841	Bacteria	Bacteroidota	Bacteroidia	Flavobacteriales	Flavobacteriaceae	NS5 marine group
DL	Spring	asv371	1.65445	0.00013	Bacteria	Bacteroidota	Bacteroidia	Flavobacteriales	Flavobacteriaceae	Aurantivirga
CD	Spring	asv189	1.65556	0.01853	Bacteria	Bacteroidota	Bacteroidia	Flavobacteriales	Flavobacteriaceae	NS2b marine group
CD	Winter	asv23	1.65619	0.00107	Bacteria	Bacteroidota	Bacteroidia	Flavobacteriales	Flavobacteriaceae	Polaribacter
PL	Fall	asv215	1.65675	0.02574	Bacteria	Proteobacteria	Gammaproteobacteria	Alteromonadales	Alteromonadaceae	NA
DL	Spring	asv2268	1.65678	0.0165	Bacteria	Proteobacteria	Gammaproteobacteria	Alteromonadales	Alteromonadaceae	NA
PL	Fall	asv2656	1.65699	0.02951	Bacteria	Bacteroidota	Bacteroidia	Flavobacteriales	Flavobacteriaceae	Kordia
VL	Spring	asv1963	1.66037	0.03144	Bacteria	Proteobacteria	Alphaproteobacteria	Rhodobacterales	Rhodobacteraceae	NA
CD	Spring	asv132	1.66048	0.01496	Bacteria	Bacteroidota	Bacteroidia	Flavobacteriales	Flavobacteriaceae	Polaribacter
VL	Spring	asv2931	1.6616	0.03077	Bacteria	Proteobacteria	Alphaproteobacteria	SAR11 clade	Clade II	NA
CL	Spring	asv27	1.66437	0.02959	Bacteria	Proteobacteria	Gammaproteobacteria	Vibrionales	Vibrionaceae	NA
VL	Spring	asv1024	1.66463	0.01807	Bacteria	Proteobacteria	Gammaproteobacteria	Alteromonadales	Shewanellaceae	Shewanella
PL	Spring	asv2343	1.66481	0.0017	Bacteria	Bacteroidota	Bacteroidia	Flavobacteriales	Cryomorphaceae	Owenweeksia
PL	Spring	asv370	1.66481	0.0017	Bacteria	Proteobacteria	Alphaproteobacteria	Rhodobacterales	Rhodobacteraceae	NA
CD	Winter	asv764	1.6649	0.04955	Bacteria	Bacteroidota	Bacteroidia	Flavobacteriales	Cryomorphaceae	NS10 marine group
DL	Spring	asv431	1.66683	0.01379	Bacteria	Bacteroidota	Bacteroidia	Flavobacteriales	Flavobacteriaceae	Nonlabens
DL	Winter	asv136	1.66708	0.02092	Bacteria	Proteobacteria	Alphaproteobacteria	Rhodobacterales	Rhodobacteraceae	HIMB11
PL	Spring	asv102	1.66798	0.00643	Bacteria	Proteobacteria	Alphaproteobacteria	Rhodobacterales	Rhodobacteraceae	Yoonia-Loktanella
CL	Spring	asv90	1.66913	0.02063	Bacteria	Proteobacteria	Gammaproteobacteria	Cellvibrionales	Halieaceae	OM60(NOR5) clade
DL	Spring	asv1141	1.67078	0.01096	Bacteria	Bacteroidota	Bacteroidia	Flavobacteriales	Flavobacteriaceae	NA
PL	Spring	asv189	1.67496	0.02085	Bacteria	Bacteroidota	Bacteroidia	Flavobacteriales	Flavobacteriaceae	NS2b marine group
VL	Spring	asv2699	1.67538	0.02214	Bacteria	Proteobacteria	Gammaproteobacteria	Alteromonadales	Colwelliaceae	NA
PL	Fall	asv2163	1.67551	0.03158	Bacteria	Proteobacteria	Alphaproteobacteria	Sphingomonadales	Sphingomonadaceae	Erythrobacter
PL	Fall	asv3535	1.67551	0.03158	Bacteria	Bacteroidota	Bacteroidia	Flavobacteriales	NS9 marine group	NA
VL	Spring	asv1415	1.67552	0.0025	Bacteria	Bacteroidota	Bacteroidia	Flavobacteriales	Flavobacteriaceae	NA
PL	Spring	asv1782	1.67622	0.00277	Bacteria	Proteobacteria	Alphaproteobacteria	SAR11 clade	Clade I	Clade Ib
PL	Spring	asv2057	1.67622	0.00273	Bacteria	Proteobacteria	Alphaproteobacteria	Rhodobacterales	Rhodobacteraceae	Yoonia-Loktanella
PL	Spring	asv87	1.67622	0.00277	Bacteria	Actinobacteriota	Actinobacteria	Micrococcales	Microbacteriaceae	DS001
PL	Spring	asv1071	1.67771	0.02882	Bacteria	Verrucomicrobiota	Verrucomicrobiae	Opitutales	Puniceicoccaceae	Cerasicoccus
CD	Summer	asv324	1.67869	0.01279	Bacteria	Proteobacteria	Gammaproteobacteria	Oceanospirillales	Pseudohongiellaceae	Pseudohongiella
PL	Fall	asv282	1.68191	0.00859	Bacteria	Bacteroidota	Bacteroidia	Flavobacteriales	Flavobacteriaceae	Polaribacter
DL	Fall	asv53	1.68239	0.02615	Bacteria	Proteobacteria	Gammaproteobacteria	Alteromonadales	Alteromonadaceae	Alteromonas
CL	Summer	asv405	1.6871	0.01485	Bacteria	Bacteroidota	Bacteroidia	Cytophagales	Cyclobacteriaceae	Marinoscillum
PL	Spring	asv98	1.6876	0.00034	Bacteria	Bacteroidota	Bacteroidia	Flavobacteriales	Flavobacteriaceae	NS5 marine group
PD	Spring	asv1071	1.68856	0.02005	Bacteria	Verrucomicrobiota	Verrucomicrobiae	Opitutales	Puniceicoccaceae	Cerasicoccus
PL	Spring	asv231	1.68905	0.0092	Bacteria	Bacteroidota	Bacteroidia	Flavobacteriales	Flavobacteriaceae	NS4 marine group
PL	Spring	asv142	1.68935	0.00175	Bacteria	Bacteroidota	Bacteroidia	Flavobacteriales	Flavobacteriaceae	Ulvibacter
CD	Spring	asv191	1.69368	0.04264	Bacteria	Proteobacteria	Gammaproteobacteria	Cellvibrionales	Porticoccaceae	SAR92 clade
PD	Spring	asv24	1.69382	0.0004	Bacteria	Bacteroidota	Bacteroidia	Flavobacteriales	Flavobacteriaceae	Formosa
PD	Fall	asv309	1.69578	0.00164	Bacteria	Proteobacteria	Gammaproteobacteria	Alteromonadales	Pseudoalteromonadaceae	Pseudoalteromonas
PD	Spring	asv112	1.69622	0.00134	Bacteria	Bacteroidota	Bacteroidia	Chitinophagales	Saprospiraceae	NA
CL	Spring	asv189	1.69692	0.00194	Bacteria	Bacteroidota	Bacteroidia	Flavobacteriales	Flavobacteriaceae	NS2b marine group
PD	Summer	asv60	1.69716	0.00133	Bacteria	Actinobacteriota	Acidimicrobiia	Actinomarinales	Actinomarinaceae	Candidatus Actinomarina
CL	Summer	asv290	1.69814	0.0232	Bacteria	Verrucomicrobiota	Verrucomicrobiae	Opitutales	Puniceicoccaceae	Coraliomargarita
PL	Spring	asv112	1.70204	0.00378	Bacteria	Bacteroidota	Bacteroidia	Chitinophagales	Saprospiraceae	NA
PD	Summer	asv416	1.70208	2e-05	Bacteria	Bacteroidota	Bacteroidia	Flavobacteriales	Flavobacteriaceae	NS4 marine group
CD	Spring	asv1154	1.7027	0.03199	Bacteria	Proteobacteria	Alphaproteobacteria	Rickettsiales	S25-593	NA
CD	Winter	asv1917	1.70386	0.04751	Bacteria	Bacteroidota	Bacteroidia	Flavobacteriales	Flavobacteriaceae	Actibacter
CD	Winter	asv252	1.70386	0.04751	Bacteria	Proteobacteria	Alphaproteobacteria	Rhodobacterales	Rhodobacteraceae	Octadecabacter
VL	Spring	asv1799	1.70517	0.00031	Bacteria	Bacteroidota	Bacteroidia	Flavobacteriales	Flavobacteriaceae	NA
CD	Spring	asv963	1.70518	0.00426	Bacteria	Proteobacteria	Gammaproteobacteria	Oceanospirillales	Pseudohongiellaceae	Pseudohongiella
PD	Winter	asv1856	1.70719	0.04711	Bacteria	Proteobacteria	Gammaproteobacteria	Burkholderiales	MWH-UniP1 aquatic group	NA
PD	Winter	asv198	1.70719	0.04711	Bacteria	Proteobacteria	Alphaproteobacteria	Sphingomonadales	Sphingomonadaceae	Sphingobium
PD	Winter	asv2411	1.70719	0.04711	Bacteria	Campilobacterota	Campylobacteria	Campylobacterales	Arcobacteraceae	NA
PD	Winter	asv2739	1.70719	0.04711	Bacteria	Bacteroidota	Bacteroidia	Flavobacteriales	Flavobacteriaceae	Dokdonia
PD	Winter	asv2765	1.70719	0.04711	Bacteria	Proteobacteria	Alphaproteobacteria	Rhodobacterales	Rhodobacteraceae	NA
PD	Winter	asv81	1.70719	0.04711	Bacteria	Proteobacteria	Gammaproteobacteria	Alteromonadales	Alteromonadaceae	NA
PL	Spring	asv493	1.70745	0.03698	Bacteria	Proteobacteria	Gammaproteobacteria	Alteromonadales	Alteromonadaceae	Aliiglaciecola
VL	Spring	asv979	1.70822	0.00092	Bacteria	Bacteroidota	Bacteroidia	Flavobacteriales	Flavobacteriaceae	Polaribacter
DL	Fall	asv468	1.70904	0.02623	Bacteria	Bacteroidota	Bacteroidia	Flavobacteriales	Flavobacteriaceae	NA
VL	Spring	asv2337	1.70952	0.00037	Bacteria	Bacteroidota	Bacteroidia	Flavobacteriales	Flavobacteriaceae	Dokdonia
CD	Summer	asv405	1.71116	0.01633	Bacteria	Bacteroidota	Bacteroidia	Cytophagales	Cyclobacteriaceae	Marinoscillum
VL	Fall	asv1036	1.71178	0.00611	Bacteria	Proteobacteria	Gammaproteobacteria	Alteromonadales	Idiomarinaceae	Idiomarina
VL	Fall	asv2185	1.71178	0.00221	Bacteria	Bacteroidota	Bacteroidia	Flavobacteriales	Flavobacteriaceae	Tenacibaculum
DL	Fall	asv97	1.71401	0.02802	Bacteria	Bacteroidota	Bacteroidia	Flavobacteriales	Flavobacteriaceae	Polaribacter
CD	Fall	asv1672	1.71473	0.01565	Bacteria	Bacteroidota	Bacteroidia	Flavobacteriales	Flavobacteriaceae	Maribacter
CD	Fall	asv1943	1.71473	0.01565	Bacteria	Bacteroidota	Bacteroidia	Flavobacteriales	Flavobacteriaceae	Croceibacter
CD	Fall	asv2061	1.71473	0.01565	Bacteria	Proteobacteria	Gammaproteobacteria	Coxiellales	Coxiellaceae	Coxiella
CD	Summer	asv14	1.71609	0.02569	Bacteria	Bacteroidota	Bacteroidia	Flavobacteriales	Flavobacteriaceae	NS4 marine group
CL	Spring	asv97	1.7171	0.00374	Bacteria	Bacteroidota	Bacteroidia	Flavobacteriales	Flavobacteriaceae	Polaribacter
PD	Fall	asv68	1.72058	0.01756	Bacteria	Bacteroidota	Bacteroidia	Flavobacteriales	Flavobacteriaceae	NS2b marine group
CD	Winter	asv209	1.72282	0.00391	Bacteria	Proteobacteria	Gammaproteobacteria	Cellvibrionales	Porticoccaceae	SAR92 clade
DL	Spring	asv1358	1.72286	0.00544	Bacteria	Bacteroidota	Bacteroidia	Flavobacteriales	Flavobacteriaceae	Aquibacter
PD	Winter	asv1870	1.72345	0.04706	Bacteria	Bacteroidota	Bacteroidia	Flavobacteriales	Flavobacteriaceae	NA
CD	Spring	asv199	1.72563	0.00417	Bacteria	Proteobacteria	Gammaproteobacteria	Cellvibrionales	Porticoccaceae	SAR92 clade
CD	Spring	asv1197	1.72567	0.03683	Bacteria	Proteobacteria	Alphaproteobacteria	SAR11 clade	Clade II	NA
VL	Spring	asv1033	1.72876	0.00229	Bacteria	Bacteroidota	Bacteroidia	Flavobacteriales	Flavobacteriaceae	NA
CD	Summer	asv93	1.72917	0.00173	Bacteria	Proteobacteria	Gammaproteobacteria	Cellvibrionales	Halieaceae	OM60(NOR5) clade
VL	Spring	asv1697	1.73032	0.0016	Bacteria	Proteobacteria	Gammaproteobacteria	Arenicellales	Arenicellaceae	HTCC5015
VL	Spring	asv1698	1.73032	0.0016	Bacteria	Proteobacteria	Gammaproteobacteria	Alteromonadales	Alteromonadaceae	Alteromonas
VL	Spring	asv2411	1.73032	0.00222	Bacteria	Campilobacterota	Campylobacteria	Campylobacterales	Arcobacteraceae	NA
VL	Spring	asv2584	1.73032	0.00222	Bacteria	Proteobacteria	Alphaproteobacteria	Sphingomonadales	Sphingomonadaceae	NA
VL	Spring	asv3093	1.73032	0.00222	Bacteria	Proteobacteria	Gammaproteobacteria	Alteromonadales	Alteromonadaceae	NA
VL	Spring	asv3314	1.73032	0.0016	Bacteria	Bacteroidota	Bacteroidia	Cytophagales	Cyclobacteriaceae	Fabibacter
CL	Fall	asv12	1.73169	0.00209	Bacteria	Bacteroidota	Bacteroidia	Flavobacteriales	Flavobacteriaceae	Formosa
PL	Summer	asv27	1.7321	0.01515	Bacteria	Proteobacteria	Gammaproteobacteria	Vibrionales	Vibrionaceae	NA
CD	Summer	asv78	1.73249	0.01437	Bacteria	Bacteroidota	Bacteroidia	Flavobacteriales	Flavobacteriaceae	NS5 marine group
CD	Fall	asv161	1.73386	0.00039	Bacteria	Proteobacteria	Gammaproteobacteria	Burkholderiales	Methylophilaceae	OM43 clade
CD	Spring	asv1232	1.734	0.02773	Bacteria	Bacteroidota	Bacteroidia	Flavobacteriales	Flavobacteriaceae	Pseudofulvibacter
VL	Winter	asv2878	1.73603	0.04712	Bacteria	Bacteroidota	Bacteroidia	Flavobacteriales	Flavobacteriaceae	NA
PD	Spring	asv493	1.73639	0.00295	Bacteria	Proteobacteria	Gammaproteobacteria	Alteromonadales	Alteromonadaceae	Aliiglaciecola
VL	Spring	asv668	1.73758	0.00685	Bacteria	Bacteroidota	Bacteroidia	Flavobacteriales	Flavobacteriaceae	NA
PD	Fall	asv579	1.73807	0.00101	Bacteria	Bacteroidota	Bacteroidia	Flavobacteriales	Flavobacteriaceae	NA
PD	Summer	asv7	1.73913	0.00135	Bacteria	Cyanobacteria	Cyanobacteriia	Synechococcales	Cyanobiaceae	Synechococcus CC9902
CD	Spring	asv578	1.7409	0.0031	Bacteria	Proteobacteria	Gammaproteobacteria	Cellvibrionales	Spongiibacteraceae	BD1-7 clade
PD	Winter	asv566	1.74358	0.00202	Bacteria	Bacteroidota	Bacteroidia	Flavobacteriales	Flavobacteriaceae	Pseudofulvibacter
CD	Winter	asv175	1.74388	0.04798	Bacteria	Proteobacteria	Alphaproteobacteria	SAR11 clade	Clade III	NA
CD	Winter	asv2123	1.74388	0.04798	Bacteria	Planctomycetota	Phycisphaerae	Phycisphaerales	Phycisphaeraceae	FS140-16B-02 marine group
CD	Winter	asv81	1.74388	0.04798	Bacteria	Proteobacteria	Gammaproteobacteria	Alteromonadales	Alteromonadaceae	NA
PL	Fall	asv1374	1.74403	0.04062	Bacteria	Bacteroidota	Bacteroidia	Flavobacteriales	Flavobacteriaceae	Winogradskyella
PD	Spring	asv1272	1.74481	0.00311	Bacteria	Bacteroidota	Bacteroidia	Flavobacteriales	Flavobacteriaceae	Dokdonia
VL	Spring	asv1143	1.74663	0.00906	Bacteria	Bacteroidota	Bacteroidia	Flavobacteriales	Flavobacteriaceae	Polaribacter
CL	Winter	asv1996	1.74707	0.04707	Bacteria	Proteobacteria	Alphaproteobacteria	SAR11 clade	Clade I	Clade Ib
VL	Spring	asv3779	1.74937	0.01981	Bacteria	Proteobacteria	Alphaproteobacteria	Kordiimonadales	Kordiimonadaceae	Kordiimonas
CL	Winter	asv764	1.74965	0.02015	Bacteria	Bacteroidota	Bacteroidia	Flavobacteriales	Cryomorphaceae	NS10 marine group
CD	Fall	asv545	1.74974	0.01432	Bacteria	Bacteroidota	Bacteroidia	Chitinophagales	Saprospiraceae	NA
VL	Spring	asv254	1.7506	0.01931	Bacteria	Proteobacteria	Alphaproteobacteria	Rhodobacterales	Rhodobacteraceae	NA
PD	Fall	asv12	1.75333	0.00326	Bacteria	Bacteroidota	Bacteroidia	Flavobacteriales	Flavobacteriaceae	Formosa
VL	Fall	asv2	1.7542	0.00668	Bacteria	Bacteroidota	Bacteroidia	Flavobacteriales	Flavobacteriaceae	Aurantivirga
VL	Fall	asv2469	1.75422	0.00687	Bacteria	Bacteroidota	Bacteroidia	Flavobacteriales	Flavobacteriaceae	Mesoflavibacter
CD	Spring	asv97	1.75494	0.00795	Bacteria	Bacteroidota	Bacteroidia	Flavobacteriales	Flavobacteriaceae	Polaribacter
DL	Spring	asv142	1.75541	0.00158	Bacteria	Bacteroidota	Bacteroidia	Flavobacteriales	Flavobacteriaceae	Ulvibacter
CL	Summer	asv65	1.7557	0.01344	Bacteria	Proteobacteria	Gammaproteobacteria	Cellvibrionales	Halieaceae	OM60(NOR5) clade
PD	Summer	asv191	1.75675	0.00353	Bacteria	Proteobacteria	Gammaproteobacteria	Cellvibrionales	Porticoccaceae	SAR92 clade
CD	Winter	asv117	1.75737	0.00126	Bacteria	Bacteroidota	Bacteroidia	Flavobacteriales	Flavobacteriaceae	Polaribacter
CL	Fall	asv74	1.75776	0.01065	Bacteria	Bacteroidota	Bacteroidia	Sphingobacteriales	NS11-12 marine group	NA
DL	Fall	asv252	1.76042	0.0114	Bacteria	Proteobacteria	Alphaproteobacteria	Rhodobacterales	Rhodobacteraceae	Octadecabacter
PL	Spring	asv1738	1.76218	0.04973	Bacteria	Proteobacteria	Alphaproteobacteria	Rhodobacterales	Rhodobacteraceae	NA
PL	Spring	asv361	1.76322	0.00292	Bacteria	Bacteroidota	Bacteroidia	Chitinophagales	Saprospiraceae	NA
VL	Spring	asv2088	1.76363	0	Bacteria	Bacteroidota	Bacteroidia	Flavobacteriales	Flavobacteriaceae	Muriicola
CD	Spring	asv1626	1.76373	0.00323	Bacteria	Proteobacteria	Alphaproteobacteria	SAR11 clade	Clade II	NA
DL	Fall	asv790	1.76409	0.02499	Bacteria	Bacteroidota	Bacteroidia	Flavobacteriales	Flavobacteriaceae	Winogradskyella
CL	Winter	asv117	1.76414	0.00315	Bacteria	Bacteroidota	Bacteroidia	Flavobacteriales	Flavobacteriaceae	Polaribacter
VL	Fall	asv2560	1.76459	0.00863	Bacteria	Firmicutes	Clostridia	Lachnospirales	Lachnospiraceae	NA
VL	Fall	asv414	1.76459	0.00403	Bacteria	Bacteroidota	Bacteroidia	Flavobacteriales	Flavobacteriaceae	NS4 marine group
CD	Spring	asv2242	1.7663	0.0061	Bacteria	Proteobacteria	Gammaproteobacteria	Oceanospirillales	Litoricolaceae	Litoricola
PL	Fall	asv4	1.76994	0.00591	Bacteria	Proteobacteria	Alphaproteobacteria	Rhodobacterales	Rhodobacteraceae	NA
DL	Winter	asv540	1.77102	8e-05	Bacteria	Bacteroidota	Bacteroidia	Flavobacteriales	Flavobacteriaceae	Formosa
DL	Spring	asv1969	1.77202	0.0009	Bacteria	Bacteroidota	Bacteroidia	Flavobacteriales	Flavobacteriaceae	Kordia
DL	Spring	asv2141	1.77252	0.03411	Bacteria	Bacteroidota	Bacteroidia	Flavobacteriales	Flavobacteriaceae	Maribacter
PL	Fall	asv2712	1.77422	0.04522	Bacteria	Bacteroidota	Bacteroidia	Flavobacteriales	Flavobacteriaceae	Nonlabens
CD	Spring	asv608	1.77522	0.0282	Bacteria	Proteobacteria	Alphaproteobacteria	SAR11 clade	Clade I	Clade Ia
PD	Spring	asv174	1.77571	0.00836	Bacteria	Bacteroidota	Bacteroidia	Chitinophagales	Saprospiraceae	NA
CD	Spring	asv142	1.77705	0.00652	Bacteria	Bacteroidota	Bacteroidia	Flavobacteriales	Flavobacteriaceae	Ulvibacter
CD	Winter	asv64	1.77726	0.00933	Bacteria	Bacteroidota	Bacteroidia	Flavobacteriales	Flavobacteriaceae	Winogradskyella
CL	Fall	asv68	1.77901	1e-05	Bacteria	Bacteroidota	Bacteroidia	Flavobacteriales	Flavobacteriaceae	NS2b marine group
CD	Spring	asv1581	1.78146	0.0034	Bacteria	Proteobacteria	Alphaproteobacteria	SAR11 clade	Clade II	NA
PL	Fall	asv203	1.78158	0.00953	Bacteria	Bacteroidota	Bacteroidia	Flavobacteriales	Flavobacteriaceae	Tenacibaculum
CD	Spring	asv158	1.78325	0.00067	Bacteria	Bacteroidota	Bacteroidia	Flavobacteriales	Flavobacteriaceae	NA
PL	Winter	asv2897	1.78364	0.04879	Bacteria	Bacteroidota	Bacteroidia	Flavobacteriales	Flavobacteriaceae	Dokdonia
DL	Spring	asv1918	1.7897	0.00293	Bacteria	Bacteroidota	Bacteroidia	Flavobacteriales	Flavobacteriaceae	Maritimimonas
DL	Fall	asv820	1.79051	0.02493	Bacteria	Bacteroidota	Bacteroidia	Flavobacteriales	Flavobacteriaceae	Winogradskyella
CL	Spring	asv768	1.79072	0.03015	Bacteria	Proteobacteria	Gammaproteobacteria	Alteromonadales	Shewanellaceae	Shewanella
VL	Spring	asv513	1.79192	0.01202	Bacteria	Proteobacteria	Alphaproteobacteria	Rhizobiales	Rhizobiaceae	Lentilitoribacter
PD	Winter	asv228	1.7922	0.00987	Bacteria	Proteobacteria	Gammaproteobacteria	Alteromonadales	Pseudoalteromonadaceae	Pseudoalteromonas
CD	Spring	asv814	1.79429	0.02395	Bacteria	Proteobacteria	Gammaproteobacteria	Cellvibrionales	Porticoccaceae	SAR92 clade
CD	Spring	asv842	1.79505	0.04501	Bacteria	Proteobacteria	Alphaproteobacteria	SAR11 clade	Clade I	Clade Ia
VL	Spring	asv1034	1.79511	0.00474	Bacteria	Proteobacteria	Gammaproteobacteria	Alteromonadales	Shewanellaceae	Psychrobium
CD	Spring	asv1899	1.79545	0.0077	Bacteria	Proteobacteria	Alphaproteobacteria	SAR11 clade	Clade I	Clade Ib
DL	Spring	asv820	1.79742	0.00751	Bacteria	Bacteroidota	Bacteroidia	Flavobacteriales	Flavobacteriaceae	Winogradskyella
CD	Spring	asv1022	1.79768	0.02746	Bacteria	Proteobacteria	Alphaproteobacteria	SAR11 clade	Clade I	Clade Ib
DL	Fall	asv1480	1.79832	0.02335	Bacteria	Proteobacteria	Gammaproteobacteria	Cellvibrionales	Halieaceae	OM60(NOR5) clade
VL	Fall	asv1399	1.79934	0.00785	Bacteria	Bacteroidota	Bacteroidia	Flavobacteriales	Flavobacteriaceae	Nonlabens
DL	Spring	asv2085	1.8	0.00058	Bacteria	Proteobacteria	Gammaproteobacteria	Alteromonadales	Colwelliaceae	Thalassotalea
PL	Spring	asv283	1.8006	0.00422	Bacteria	Bacteroidota	Bacteroidia	Flavobacteriales	Flavobacteriaceae	NA
VL	Fall	asv181	1.80132	0.01203	Bacteria	Proteobacteria	Gammaproteobacteria	Alteromonadales	Pseudoalteromonadaceae	Pseudoalteromonas
CL	Spring	asv728	1.80158	0.00225	Bacteria	Cyanobacteria	Cyanobacteriia	Synechococcales	Cyanobiaceae	NA
CD	Spring	asv226	1.80347	0.01863	Bacteria	Proteobacteria	Alphaproteobacteria	SAR11 clade	Clade I	Clade Ib
PL	Winter	asv2981	1.80466	0.04837	Bacteria	Proteobacteria	Gammaproteobacteria	Alteromonadales	Colwelliaceae	Colwellia
PD	Spring	asv166	1.80488	0.02724	Bacteria	Bacteroidota	Bacteroidia	Flavobacteriales	Flavobacteriaceae	NA
DL	Winter	asv166	1.80628	0.00056	Bacteria	Bacteroidota	Bacteroidia	Flavobacteriales	Flavobacteriaceae	NA
CL	Spring	asv65	1.80806	0.00364	Bacteria	Proteobacteria	Gammaproteobacteria	Cellvibrionales	Halieaceae	OM60(NOR5) clade
CD	Spring	asv195	1.80822	0.01504	Bacteria	Proteobacteria	Alphaproteobacteria	SAR11 clade	Clade I	Clade Ia
DL	Spring	asv2115	1.80883	0.00117	Bacteria	Proteobacteria	Gammaproteobacteria	Alteromonadales	Pseudoalteromonadaceae	Pseudoalteromonas
DL	Spring	asv1095	1.80996	0.04941	Bacteria	Proteobacteria	Alphaproteobacteria	Rhodobacterales	Rhodobacteraceae	NA
VL	Spring	asv1115	1.81392	0.0041	Bacteria	Bacteroidota	Bacteroidia	Flavobacteriales	Flavobacteriaceae	Dokdonia
DL	Summer	asv126	1.81419	0.0286	Bacteria	Proteobacteria	Gammaproteobacteria	Cellvibrionales	Halieaceae	OM60(NOR5) clade
PD	Summer	asv28	1.8145	3e-05	Bacteria	Bacteroidota	Bacteroidia	Flavobacteriales	Flavobacteriaceae	NS5 marine group
PD	Fall	asv308	1.81672	0.03278	Bacteria	Bacteroidota	Bacteroidia	Flavobacteriales	Flavobacteriaceae	Tenacibaculum
PL	Winter	asv2067	1.81781	0.04842	Bacteria	Bacteroidota	Bacteroidia	Flavobacteriales	Flavobacteriaceae	Dokdonia
PD	Spring	asv98	1.81782	0.00075	Bacteria	Bacteroidota	Bacteroidia	Flavobacteriales	Flavobacteriaceae	NS5 marine group
DL	Fall	asv421	1.81827	0.0052	Bacteria	Bacteroidota	Bacteroidia	Flavobacteriales	Flavobacteriaceae	NA
PD	Summer	asv216	1.82024	0.00104	Bacteria	Proteobacteria	Alphaproteobacteria	Caulobacterales	Hyphomonadaceae	NA
DL	Spring	asv1272	1.82486	0.002	Bacteria	Bacteroidota	Bacteroidia	Flavobacteriales	Flavobacteriaceae	Dokdonia
PD	Fall	asv168	1.82728	0.00416	Bacteria	Bacteroidota	Bacteroidia	Flavobacteriales	Flavobacteriaceae	Tenacibaculum
CD	Winter	asv168	1.82789	0.00287	Bacteria	Bacteroidota	Bacteroidia	Flavobacteriales	Flavobacteriaceae	Tenacibaculum
CD	Spring	asv462	1.82855	0.0299	Bacteria	Bacteroidota	Bacteroidia	Flavobacteriales	NS9 marine group	NA
CL	Spring	asv209	1.83152	0.02393	Bacteria	Proteobacteria	Gammaproteobacteria	Cellvibrionales	Porticoccaceae	SAR92 clade
CD	Winter	asv769	1.83252	0.04713	Bacteria	Proteobacteria	Alphaproteobacteria	SAR11 clade	Clade I	Clade Ia
DL	Spring	asv1169	1.83382	0.00121	Bacteria	Bacteroidota	Bacteroidia	Flavobacteriales	Flavobacteriaceae	NS3a marine group
DL	Spring	asv2000	1.83382	0.00173	Bacteria	Bacteroidota	Bacteroidia	Cytophagales	Cyclobacteriaceae	Fabibacter
DL	Spring	asv2067	1.83382	0.00121	Bacteria	Bacteroidota	Bacteroidia	Flavobacteriales	Flavobacteriaceae	Dokdonia
DL	Spring	asv2829	1.83382	0.00173	Bacteria	Bacteroidota	Bacteroidia	Flavobacteriales	Flavobacteriaceae	Dokdonia
PD	Summer	asv48	1.83486	0.00166	Bacteria	Bacteroidota	Bacteroidia	Flavobacteriales	Flavobacteriaceae	NS4 marine group
CL	Spring	asv158	1.83674	0.00045	Bacteria	Bacteroidota	Bacteroidia	Flavobacteriales	Flavobacteriaceae	NA
CD	Spring	asv600	1.83806	0.00249	Bacteria	Proteobacteria	Alphaproteobacteria	Parvibaculales	OCS116 clade	NA
CD	Spring	asv227	1.83956	0.03277	Bacteria	Proteobacteria	Alphaproteobacteria	SAR11 clade	Clade II	NA
CD	Winter	asv112	1.84279	0.01387	Bacteria	Bacteroidota	Bacteroidia	Chitinophagales	Saprospiraceae	NA
CL	Spring	asv324	1.84291	0.0389	Bacteria	Proteobacteria	Gammaproteobacteria	Oceanospirillales	Pseudohongiellaceae	Pseudohongiella
PL	Spring	asv338	1.84311	0.00822	Bacteria	Bacteroidota	Bacteroidia	Chitinophagales	Saprospiraceae	NA
PD	Fall	asv433	1.84396	0.00203	Bacteria	Bacteroidota	Bacteroidia	Flavobacteriales	Flavobacteriaceae	Dokdonia
DL	Spring	asv540	1.84487	0.00508	Bacteria	Bacteroidota	Bacteroidia	Flavobacteriales	Flavobacteriaceae	Formosa
PD	Summer	asv272	1.84731	0.0303	Bacteria	Bacteroidota	Rhodothermia	Balneolales	Balneolaceae	Balneola
PD	Summer	asv254	1.84832	0.04669	Bacteria	Proteobacteria	Alphaproteobacteria	Rhodobacterales	Rhodobacteraceae	NA
VL	Spring	asv1139	1.85049	0.02923	Bacteria	Proteobacteria	Gammaproteobacteria	Alteromonadales	Alteromonadaceae	NA
CD	Summer	asv290	1.85111	0.0169	Bacteria	Verrucomicrobiota	Verrucomicrobiae	Opitutales	Puniceicoccaceae	Coraliomargarita
VL	Spring	asv1904	1.8523	0.00067	Bacteria	Bacteroidota	Bacteroidia	Flavobacteriales	Flavobacteriaceae	Kordia
PD	Spring	asv338	1.85247	0.00297	Bacteria	Bacteroidota	Bacteroidia	Chitinophagales	Saprospiraceae	NA
VL	Spring	asv418	1.85576	0.00438	Bacteria	Proteobacteria	Gammaproteobacteria	Vibrionales	Vibrionaceae	NA
CD	Spring	asv435	1.85604	0.03311	Bacteria	Proteobacteria	Alphaproteobacteria	SAR11 clade	Clade II	NA
CL	Winter	asv2675	1.85971	0.04791	Bacteria	Proteobacteria	Gammaproteobacteria	Thiotrichales	Thiotrichaceae	Cocleimonas
CL	Winter	asv3067	1.85971	0.04791	Bacteria	Proteobacteria	Alphaproteobacteria	SAR11 clade	Clade I	Clade Ib
CL	Winter	asv3926	1.85971	0.04791	Bacteria	Bacteroidota	Bacteroidia	Flavobacteriales	Crocinitomicaceae	Fluviicola
CD	Spring	asv1194	1.86053	0.00261	Archaea	Crenarchaeota	Nitrososphaeria	Nitrosopumilales	Nitrosopumilaceae	Candidatus Nitrosopumilus
CD	Spring	asv915	1.86252	0.04345	Bacteria	Proteobacteria	Alphaproteobacteria	Caulobacterales	Hyphomonadaceae	NA
PD	Fall	asv333	1.86491	0.00797	Bacteria	Proteobacteria	Alphaproteobacteria	Rhodobacterales	Rhodobacteraceae	Pseudophaeobacter
CD	Spring	asv1419	1.86655	0.04032	Bacteria	Proteobacteria	Gammaproteobacteria	Alteromonadales	Alteromonadaceae	NA
VL	Fall	asv1142	1.86839	0.0349	Bacteria	Bacteroidota	Bacteroidia	Flavobacteriales	Flavobacteriaceae	NA
PL	Winter	asv129	1.86982	0	Bacteria	Bacteroidota	Bacteroidia	Flavobacteriales	Flavobacteriaceae	NS3a marine group
CD	Spring	asv2756	1.87019	0.00268	Bacteria	Proteobacteria	Gammaproteobacteria	Alteromonadales	Alteromonadaceae	NA
CD	Fall	asv3835	1.87088	0.01668	Bacteria	Bdellovibrionota	Bdellovibrionia	Bdellovibrionales	Bdellovibrionaceae	OM27 clade
VL	Spring	asv780	1.87482	0.01907	Bacteria	Bacteroidota	Bacteroidia	Flavobacteriales	Flavobacteriaceae	Winogradskyella
DL	Fall	asv3811	1.87675	0.00491	Bacteria	Bacteroidota	Bacteroidia	Flavobacteriales	Crocinitomicaceae	NA
VL	Fall	asv117	1.87793	0.04436	Bacteria	Bacteroidota	Bacteroidia	Flavobacteriales	Flavobacteriaceae	Polaribacter
PD	Spring	asv142	1.87812	0.00361	Bacteria	Bacteroidota	Bacteroidia	Flavobacteriales	Flavobacteriaceae	Ulvibacter
CL	Winter	asv3175	1.87867	0.04766	Bacteria	Proteobacteria	Alphaproteobacteria	Caulobacterales	Hyphomonadaceae	NA
PD	Winter	asv1219	1.87908	0.04851	Bacteria	Bacteroidota	Bacteroidia	Flavobacteriales	Flavobacteriaceae	Nonlabens
CD	Spring	asv1258	1.88034	0.00281	Bacteria	Proteobacteria	Alphaproteobacteria	SAR11 clade	Clade II	NA
PD	Summer	asv204	1.88093	0.00303	Bacteria	Bacteroidota	Bacteroidia	Flavobacteriales	Flavobacteriaceae	NS4 marine group
PL	Fall	asv1071	1.88439	0.04811	Bacteria	Verrucomicrobiota	Verrucomicrobiae	Opitutales	Puniceicoccaceae	Cerasicoccus
CD	Spring	asv1673	1.88513	0.00304	Bacteria	Proteobacteria	Alphaproteobacteria	SAR11 clade	Clade II	NA
CD	Spring	asv209	1.88803	0.01323	Bacteria	Proteobacteria	Gammaproteobacteria	Cellvibrionales	Porticoccaceae	SAR92 clade
VL	Spring	asv2125	1.89385	0.00029	Bacteria	Bacteroidota	Bacteroidia	Flavobacteriales	Flavobacteriaceae	Dokdonia
CL	Fall	asv545	1.89411	0.02463	Bacteria	Bacteroidota	Bacteroidia	Chitinophagales	Saprospiraceae	NA
CD	Winter	asv548	1.89509	0.02272	Bacteria	Bacteroidota	Bacteroidia	Flavobacteriales	Flavobacteriaceae	NS3a marine group
DL	Winter	asv1050	1.89711	0.02698	Bacteria	Proteobacteria	Gammaproteobacteria	Alteromonadales	Colwelliaceae	Colwellia
VL	Fall	asv382	1.89864	0.01003	Bacteria	Proteobacteria	Gammaproteobacteria	Oceanospirillales	Marinomonadaceae	Marinomonas
VL	Fall	asv915	1.89864	0.01003	Bacteria	Proteobacteria	Alphaproteobacteria	Caulobacterales	Hyphomonadaceae	NA
PL	Spring	asv2622	1.89894	0.004	Bacteria	Bacteroidota	Bacteroidia	Flavobacteriales	Flavobacteriaceae	NA
CD	Winter	asv2211	1.89951	0.04708	Bacteria	Proteobacteria	Alphaproteobacteria	Parvibaculales	OCS116 clade	NA
CD	Summer	asv46	1.90048	0.04519	Bacteria	Bacteroidota	Bacteroidia	Flavobacteriales	Flavobacteriaceae	NS5 marine group
CD	Spring	asv249	1.90141	0.04303	Bacteria	Proteobacteria	Alphaproteobacteria	SAR11 clade	Clade II	NA
PL	Summer	asv939	1.90222	0.02098	Bacteria	Bacteroidota	Bacteroidia	Flavobacteriales	Flavobacteriaceae	Gramella
VL	Spring	asv680	1.90353	0.00694	Bacteria	Bacteroidota	Bacteroidia	Flavobacteriales	Flavobacteriaceae	Croceitalea
PD	Summer	asv141	1.90357	0.00027	Bacteria	Bacteroidota	Bacteroidia	Flavobacteriales	Flavobacteriaceae	NS5 marine group
PD	Summer	asv177	1.90612	0.00128	Bacteria	Bacteroidota	Bacteroidia	Flavobacteriales	Flavobacteriaceae	NS5 marine group
CD	Spring	asv1398	1.90627	0.00254	Bacteria	Proteobacteria	Alphaproteobacteria	SAR11 clade	Clade I	NA
VL	Winter	asv64	1.90714	1e-05	Bacteria	Bacteroidota	Bacteroidia	Flavobacteriales	Flavobacteriaceae	Winogradskyella
CD	Spring	asv2297	1.90772	0.00198	Bacteria	Proteobacteria	Gammaproteobacteria	Alteromonadales	Pseudoalteromonadaceae	Algicola
CL	Summer	asv352	1.90835	0.01496	Bacteria	Proteobacteria	Alphaproteobacteria	Rhodobacterales	Rhodobacteraceae	NA
CD	Winter	asv1144	1.90947	0.04979	Bacteria	Bacteroidota	Bacteroidia	Flavobacteriales	Flavobacteriaceae	Aurantivirga
CL	Summer	asv324	1.91238	0.00355	Bacteria	Proteobacteria	Gammaproteobacteria	Oceanospirillales	Pseudohongiellaceae	Pseudohongiella
CD	Spring	asv32	1.91259	0.02885	Bacteria	Proteobacteria	Gammaproteobacteria	Alteromonadales	Alteromonadaceae	NA
VL	Spring	asv968	1.91448	0.00446	Bacteria	Bacteroidota	Bacteroidia	Flavobacteriales	Flavobacteriaceae	Croceitalea
VL	Winter	asv2447	1.9148	0.04082	Bacteria	Bacteroidota	Bacteroidia	Flavobacteriales	Flavobacteriaceae	Pseudofulvibacter
PD	Spring	asv1143	1.91511	0.00954	Bacteria	Bacteroidota	Bacteroidia	Flavobacteriales	Flavobacteriaceae	Polaribacter
VL	Fall	asv946	1.9167	0.04852	Bacteria	Bacteroidota	Bacteroidia	Flavobacteriales	Flavobacteriaceae	Tenacibaculum
VL	Fall	asv2038	1.91724	0.00379	Bacteria	Proteobacteria	Alphaproteobacteria	Rhodobacterales	Rhodobacteraceae	NA
PD	Summer	asv14	1.91802	0.00054	Bacteria	Bacteroidota	Bacteroidia	Flavobacteriales	Flavobacteriaceae	NS4 marine group
CL	Spring	asv2401	1.91819	0.00252	Bacteria	Proteobacteria	Alphaproteobacteria	Rhodospirillales	Magnetospiraceae	Magnetospira
VL	Summer	asv1835	1.91863	0.0426	Bacteria	Proteobacteria	Gammaproteobacteria	Oceanospirillales	Marinomonadaceae	Marinomonas
CD	Fall	asv657	1.92242	0.03488	Bacteria	Proteobacteria	Alphaproteobacteria	Rickettsiales	S25-593	NA
VL	Spring	asv638	1.92628	0.02739	Bacteria	Proteobacteria	Alphaproteobacteria	Rhizobiales	Beijerinckiaceae	NA
CD	Spring	asv1239	1.92874	0.00203	Bacteria	Proteobacteria	Gammaproteobacteria	Alteromonadales	Pseudoalteromonadaceae	Algicola
CD	Winter	asv312	1.92898	0.01467	Bacteria	Bacteroidota	Bacteroidia	Flavobacteriales	Flavobacteriaceae	Polaribacter
CD	Spring	asv567	1.93014	0.01003	Bacteria	Proteobacteria	Gammaproteobacteria	Cellvibrionales	Porticoccaceae	Porticoccus
VL	Fall	asv1321	1.93113	0.00737	Bacteria	Bacteroidota	Bacteroidia	Flavobacteriales	Flavobacteriaceae	NA
PL	Spring	asv260	1.93431	0.02388	Bacteria	Proteobacteria	Gammaproteobacteria	Alteromonadales	Colwelliaceae	Colwellia
DL	Winter	asv439	1.93541	0.04572	Bacteria	Proteobacteria	Gammaproteobacteria	Alteromonadales	Colwelliaceae	NA
DL	Summer	asv613	1.93564	0.001	Bacteria	Proteobacteria	Gammaproteobacteria	Oceanospirillales	Saccharospirillaceae	Oleibacter
VL	Winter	asv3	1.93806	0	Bacteria	Bacteroidota	Bacteroidia	Flavobacteriales	Flavobacteriaceae	Aurantivirga
VL	Fall	asv456	1.93839	0.01625	Bacteria	Bacteroidota	Bacteroidia	Flavobacteriales	Flavobacteriaceae	NS4 marine group
CL	Fall	asv131	1.94217	0.00052	Bacteria	Bacteroidota	Bacteroidia	Flavobacteriales	Flavobacteriaceae	NS2b marine group
PL	Spring	asv154	1.94294	0.00093	Bacteria	Bacteroidota	Bacteroidia	Flavobacteriales	Flavobacteriaceae	Ulvibacter
VL	Spring	asv2459	1.94477	0.00128	Bacteria	Proteobacteria	Alphaproteobacteria	Rhodobacterales	Rhodobacteraceae	NA
VL	Spring	asv2854	1.94477	0.00169	Bacteria	Proteobacteria	Gammaproteobacteria	Alteromonadales	Colwelliaceae	Colwellia
VL	Spring	asv703	1.94477	0.00128	Bacteria	Proteobacteria	Gammaproteobacteria	Alteromonadales	Alteromonadaceae	Glaciecola
VL	Spring	asv728	1.94477	0.00169	Bacteria	Cyanobacteria	Cyanobacteriia	Synechococcales	Cyanobiaceae	NA
PD	Summer	asv76	1.94593	0.00354	Bacteria	Bacteroidota	Bacteroidia	Flavobacteriales	Flavobacteriaceae	NS5 marine group
PD	Summer	asv108	1.94723	0.0279	Bacteria	Bacteroidota	Bacteroidia	Flavobacteriales	Flavobacteriaceae	NS4 marine group
PD	Summer	asv16	1.94831	0.0013	Bacteria	Bacteroidota	Bacteroidia	Flavobacteriales	Flavobacteriaceae	NS4 marine group
CD	Winter	asv439	1.94949	0.04893	Bacteria	Proteobacteria	Gammaproteobacteria	Alteromonadales	Colwelliaceae	NA
DL	Spring	asv300	1.9498	0.00446	Bacteria	Bacteroidota	Bacteroidia	Flavobacteriales	Flavobacteriaceae	NA
PD	Fall	asv419	1.95044	0.00502	Bacteria	Bacteroidota	Bacteroidia	Flavobacteriales	Flavobacteriaceae	Flavicella
DL	Spring	asv9	1.9505	0.0002	Bacteria	Proteobacteria	Alphaproteobacteria	Rhodobacterales	Rhodobacteraceae	NA
DL	Spring	asv223	1.9509	0.02417	Bacteria	Proteobacteria	Alphaproteobacteria	Caulobacterales	Hyphomonadaceae	NA
VL	Winter	asv2981	1.95099	0.0476	Bacteria	Proteobacteria	Gammaproteobacteria	Alteromonadales	Colwelliaceae	Colwellia
VL	Fall	asv1082	1.95111	0.00941	Bacteria	Bacteroidota	Bacteroidia	Flavobacteriales	Flavobacteriaceae	NA
CL	Spring	asv814	1.95214	0.01364	Bacteria	Proteobacteria	Gammaproteobacteria	Cellvibrionales	Porticoccaceae	SAR92 clade
CD	Spring	asv220	1.95252	0.04139	Bacteria	Proteobacteria	Gammaproteobacteria	Cellvibrionales	Halieaceae	OM60(NOR5) clade
VL	Fall	asv790	1.95351	0.00413	Bacteria	Bacteroidota	Bacteroidia	Flavobacteriales	Flavobacteriaceae	Winogradskyella
CL	Spring	asv123	1.95541	0.00366	Bacteria	Proteobacteria	Alphaproteobacteria	Parvibaculales	PS1 clade	NA
PL	Spring	asv450	1.95745	0.03074	Bacteria	Actinobacteriota	Acidimicrobiia	Microtrichales	Microtrichaceae	Sva0996 marine group
PD	Spring	asv518	1.95754	0.01735	Bacteria	Bacteroidota	Bacteroidia	Flavobacteriales	Flavobacteriaceae	NA
DL	Spring	asv1339	1.95793	0.02351	Bacteria	Actinobacteriota	Actinobacteria	Propionibacteriales	Nocardioidaceae	Nocardioides
PD	Winter	asv129	1.95847	4e-05	Bacteria	Bacteroidota	Bacteroidia	Flavobacteriales	Flavobacteriaceae	NS3a marine group
DL	Fall	asv545	1.95877	0.01064	Bacteria	Bacteroidota	Bacteroidia	Chitinophagales	Saprospiraceae	NA
DL	Winter	asv1039	1.95896	0.00122	Bacteria	Bacteroidota	Bacteroidia	Flavobacteriales	Crocinitomicaceae	NA
DL	Spring	asv2334	1.95927	0.00472	Bacteria	Proteobacteria	Gammaproteobacteria	Vibrionales	Vibrionaceae	NA
DL	Spring	asv816	1.95927	0.00221	Bacteria	Bacteroidota	Bacteroidia	Cytophagales	Cyclobacteriaceae	Fabibacter
DL	Spring	asv916	1.96119	0.02913	Bacteria	Proteobacteria	Alphaproteobacteria	Caulobacterales	Parvularculaceae	Parvularcula
VL	Fall	asv628	1.96127	0.03721	Bacteria	Proteobacteria	Gammaproteobacteria	Cellvibrionales	Porticoccaceae	Porticoccus
DL	Fall	asv624	1.9635	0.00199	Bacteria	Bacteroidota	Bacteroidia	Flavobacteriales	Flavobacteriaceae	Tenacibaculum
CD	Spring	asv10	1.96397	0.02626	Bacteria	Proteobacteria	Gammaproteobacteria	Alteromonadales	Alteromonadaceae	NA
VL	Fall	asv463	1.96452	0.019	Bacteria	Bacteroidota	Bacteroidia	Flavobacteriales	Flavobacteriaceae	NA
CD	Summer	asv58	1.96631	0.03954	Bacteria	Bacteroidota	Bacteroidia	Flavobacteriales	Flavobacteriaceae	NS4 marine group
VL	Spring	asv1663	1.96852	6e-05	Bacteria	Proteobacteria	Gammaproteobacteria	Alteromonadales	Pseudoalteromonadaceae	Pseudoalteromonas
DL	Fall	asv1260	1.97141	0.02159	Bacteria	Bacteroidota	Bacteroidia	Flavobacteriales	Flavobacteriaceae	NS2b marine group
PD	Spring	asv102	1.97177	0.00518	Bacteria	Proteobacteria	Alphaproteobacteria	Rhodobacterales	Rhodobacteraceae	Yoonia-Loktanella
VL	Spring	asv2140	1.97282	0.04278	Bacteria	Actinobacteriota	Actinobacteria	Frankiales	Geodermatophilaceae	Blastococcus
CD	Summer	asv126	1.97439	9e-05	Bacteria	Proteobacteria	Gammaproteobacteria	Cellvibrionales	Halieaceae	OM60(NOR5) clade
PD	Fall	asv3	1.97484	0.02832	Bacteria	Bacteroidota	Bacteroidia	Flavobacteriales	Flavobacteriaceae	Aurantivirga
VL	Fall	asv283	1.97567	0.00406	Bacteria	Bacteroidota	Bacteroidia	Flavobacteriales	Flavobacteriaceae	NA
PL	Winter	asv976	1.97607	0.04553	Bacteria	Bacteroidota	Bacteroidia	Flavobacteriales	Flavobacteriaceae	NA
VL	Spring	asv1592	1.97637	0.04617	Bacteria	Bacteroidota	Bacteroidia	Flavobacteriales	Flavobacteriaceae	Tenacibaculum
CD	Spring	asv1477	1.97705	0.00262	Bacteria	Proteobacteria	Alphaproteobacteria	SAR11 clade	Clade II	NA
CD	Spring	asv53	1.97713	0.00214	Bacteria	Proteobacteria	Gammaproteobacteria	Alteromonadales	Alteromonadaceae	Alteromonas
DL	Winter	asv2262	1.97758	0.04888	Bacteria	Proteobacteria	Alphaproteobacteria	Rhodobacterales	Rhodobacteraceae	Amylibacter
VL	Winter	asv312	1.98018	0.00598	Bacteria	Bacteroidota	Bacteroidia	Flavobacteriales	Flavobacteriaceae	Polaribacter
CD	Summer	asv254	1.98317	0.0411	Bacteria	Proteobacteria	Alphaproteobacteria	Rhodobacterales	Rhodobacteraceae	NA
PL	Fall	asv460	1.98647	0.04594	Bacteria	Cyanobacteria	Cyanobacteriia	Synechococcales	Cyanobiaceae	NA
VL	Spring	asv985	1.98661	0.01881	Bacteria	Proteobacteria	Alphaproteobacteria	Rhodobacterales	Rhodobacteraceae	Pseudophaeobacter
VL	Spring	asv486	1.98672	0.04929	Bacteria	Proteobacteria	Alphaproteobacteria	Rhodobacterales	Rhodobacteraceae	Loktanella
CD	Spring	asv648	1.9879	0.01401	Bacteria	Proteobacteria	Alphaproteobacteria	SAR11 clade	Clade I	Clade Ia
CD	Winter	asv1957	1.98816	0.04763	Bacteria	Proteobacteria	Alphaproteobacteria	SAR11 clade	Clade I	Clade Ib
CD	Winter	asv242	1.98816	0.04763	Bacteria	Proteobacteria	Gammaproteobacteria	Burkholderiales	MWH-UniP1 aquatic group	NA
CD	Spring	asv652	1.98874	0.016	Bacteria	Proteobacteria	Alphaproteobacteria	Rhodobacterales	Rhodobacteraceae	NA
DL	Spring	asv2110	1.99668	0.01182	Bacteria	Proteobacteria	Gammaproteobacteria	Alteromonadales	Alteromonadaceae	Glaciecola
VL	Spring	asv368	2.00008	0.02442	Bacteria	Proteobacteria	Gammaproteobacteria	Oceanospirillales	Alcanivoracaceae1	Alcanivorax
DL	Fall	asv360	2.0019	0.015	Bacteria	Bacteroidota	Bacteroidia	Flavobacteriales	Flavobacteriaceae	NA
PL	Spring	asv168	2.00212	0.00089	Bacteria	Bacteroidota	Bacteroidia	Flavobacteriales	Flavobacteriaceae	Tenacibaculum
CL	Summer	asv155	2.00382	0.02148	Bacteria	Verrucomicrobiota	Verrucomicrobiae	Opitutales	Puniceicoccaceae	Coraliomargarita
DL	Spring	asv2158	2.00562	0.03344	Bacteria	Proteobacteria	Alphaproteobacteria	Rhodobacterales	Rhodobacteraceae	NA
VL	Spring	asv431	2.00685	0.00016	Bacteria	Bacteroidota	Bacteroidia	Flavobacteriales	Flavobacteriaceae	Nonlabens
CL	Spring	asv117	2.0085	0.01372	Bacteria	Bacteroidota	Bacteroidia	Flavobacteriales	Flavobacteriaceae	Polaribacter
CD	Spring	asv117	2.00924	0.02817	Bacteria	Bacteroidota	Bacteroidia	Flavobacteriales	Flavobacteriaceae	Polaribacter
CD	Spring	asv332	2.01249	0.04044	Bacteria	Proteobacteria	Gammaproteobacteria	Thiomicrospirales	Thioglobaceae	SUP05 cluster
CD	Winter	asv3076	2.01513	0.04738	Bacteria	Bacteroidota	Bacteroidia	Flavobacteriales	Flavobacteriaceae	NA
CL	Winter	asv62	2.01534	0.04707	Bacteria	Bacteroidota	Bacteroidia	Chitinophagales	Saprospiraceae	NA
CD	Spring	asv287	2.02343	0.01614	Bacteria	Bacteroidota	Bacteroidia	Flavobacteriales	Flavobacteriaceae	Dokdonia
PD	Fall	asv131	2.02343	0.00178	Bacteria	Bacteroidota	Bacteroidia	Flavobacteriales	Flavobacteriaceae	NS2b marine group
PD	Winter	asv319	2.02419	0.04171	Bacteria	Proteobacteria	Gammaproteobacteria	Alteromonadales	Alteromonadaceae	NA
PL	Summer	asv6	2.03224	0.03528	Bacteria	Bacteroidota	Bacteroidia	Sphingobacteriales	NS11-12 marine group	NA
PL	Summer	asv74	2.03263	0.03728	Bacteria	Bacteroidota	Bacteroidia	Sphingobacteriales	NS11-12 marine group	NA
CD	Spring	asv485	2.03284	0.02329	Bacteria	Proteobacteria	Alphaproteobacteria	SAR11 clade	Clade I	Clade Ia
CD	Winter	asv785	2.03813	0.04586	Bacteria	Proteobacteria	Alphaproteobacteria	SAR11 clade	Clade IV	NA
DL	Summer	asv652	2.04018	0.00785	Bacteria	Proteobacteria	Alphaproteobacteria	Rhodobacterales	Rhodobacteraceae	NA
DL	Spring	asv616	2.04207	0.00177	Bacteria	Bacteroidota	Bacteroidia	Flavobacteriales	Flavobacteriaceae	NA
PD	Summer	asv38	2.04233	0.00011	Bacteria	Bacteroidota	Bacteroidia	Flavobacteriales	Flavobacteriaceae	NS5 marine group
VL	Fall	asv443	2.04243	0.02371	Bacteria	Proteobacteria	Gammaproteobacteria	Alteromonadales	Pseudoalteromonadaceae	Pseudoalteromonas
PD	Spring	asv233	2.04538	0.00475	Bacteria	Firmicutes	Bacilli	Bacillales	Bacillaceae	NA
DL	Spring	asv2527	2.04693	0.01845	Bacteria	Proteobacteria	Alphaproteobacteria	Caulobacterales	Hyphomonadaceae	Hirschia
DL	Spring	asv1551	2.04827	0.00485	Bacteria	Proteobacteria	Alphaproteobacteria	Rhodobacterales	Rhodobacteraceae	NA
DL	Spring	asv1698	2.04827	0.00341	Bacteria	Proteobacteria	Gammaproteobacteria	Alteromonadales	Alteromonadaceae	Alteromonas
DL	Spring	asv1902	2.04827	0.00157	Bacteria	Bacteroidota	Bacteroidia	Flavobacteriales	Flavobacteriaceae	NA
DL	Spring	asv1944	2.04827	0.00204	Bacteria	Proteobacteria	Alphaproteobacteria	Rhodobacterales	Rhodobacteraceae	NA
DL	Spring	asv2125	2.04827	0.00204	Bacteria	Bacteroidota	Bacteroidia	Flavobacteriales	Flavobacteriaceae	Dokdonia
DL	Spring	asv2433	2.04827	0.00157	Bacteria	Proteobacteria	Alphaproteobacteria	Rhodobacterales	Rhodobacteraceae	NA
CD	Spring	asv928	2.05182	0.00968	Bacteria	Proteobacteria	Alphaproteobacteria	SAR11 clade	Clade II	NA
CD	Spring	asv1554	2.055	0.00144	Bacteria	Proteobacteria	Alphaproteobacteria	SAR11 clade	Clade II	NA
PD	Fall	asv443	2.05563	0.00036	Bacteria	Proteobacteria	Gammaproteobacteria	Alteromonadales	Pseudoalteromonadaceae	Pseudoalteromonas
CD	Spring	asv210	2.05633	0.03884	Bacteria	Proteobacteria	Gammaproteobacteria	Alteromonadales	Pseudoalteromonadaceae	Pseudoalteromonas
VL	Spring	asv67	2.05657	9e-05	Bacteria	Bacteroidota	Bacteroidia	Flavobacteriales	Flavobacteriaceae	NA
PD	Winter	asv2713	2.05824	0.04117	Bacteria	Bacteroidota	Bacteroidia	Flavobacteriales	Flavobacteriaceae	Dokdonia
DL	Spring	asv538	2.05874	0.01372	Bacteria	Bacteroidota	Bacteroidia	Flavobacteriales	Flavobacteriaceae	NA
PD	Winter	asv2045	2.05921	0.0486	Bacteria	Bacteroidota	Bacteroidia	Flavobacteriales	Cryomorphaceae	Vicingus
CD	Spring	asv606	2.0608	0.0233	Bacteria	Proteobacteria	Alphaproteobacteria	SAR11 clade	Clade I	Clade Ib
CD	Spring	asv637	2.067	0.03036	Bacteria	Proteobacteria	Alphaproteobacteria	SAR11 clade	Clade I	NA
CD	Summer	asv50	2.06927	0.00023	Bacteria	Proteobacteria	Gammaproteobacteria	Cellvibrionales	Halieaceae	OM60(NOR5) clade
VL	Fall	asv1265	2.06932	0.00374	Bacteria	Proteobacteria	Gammaproteobacteria	Alteromonadales	Alteromonadaceae	NA
DL	Fall	asv1753	2.07041	0.0025	Bacteria	Bacteroidota	Bacteroidia	Flavobacteriales	Flavobacteriaceae	NA
DL	Fall	asv975	2.07279	0.00793	Bacteria	Proteobacteria	Gammaproteobacteria	Oceanospirillales	Saccharospirillaceae	NA
PD	Summer	asv46	2.07408	1e-05	Bacteria	Bacteroidota	Bacteroidia	Flavobacteriales	Flavobacteriaceae	NS5 marine group
PL	Fall	asv2199	2.07789	0.00953	Bacteria	Bacteroidota	Bacteroidia	Flavobacteriales	Flavobacteriaceae	NA
CD	Winter	asv2042	2.0792	0.04875	Bacteria	Actinobacteriota	Actinobacteria	Actinomycetales	Actinomycetaceae	Actinomyces
VL	Spring	asv2	2.08167	0.00178	Bacteria	Bacteroidota	Bacteroidia	Flavobacteriales	Flavobacteriaceae	Aurantivirga
CL	Winter	asv1187	2.08239	0.04483	Bacteria	Proteobacteria	Gammaproteobacteria	Burkholderiales	Comamonadaceae	NA
DL	Winter	asv300	2.08245	0	Bacteria	Bacteroidota	Bacteroidia	Flavobacteriales	Flavobacteriaceae	NA
DL	Spring	asv1070	2.08338	0.02134	Bacteria	Proteobacteria	Alphaproteobacteria	Rhodobacterales	Rhodobacteraceae	NA
VL	Spring	asv2085	2.084	0.01556	Bacteria	Proteobacteria	Gammaproteobacteria	Alteromonadales	Colwelliaceae	Thalassotalea
PD	Summer	asv207	2.0852	0.00194	Bacteria	Proteobacteria	Gammaproteobacteria	Cellvibrionales	Halieaceae	OM60(NOR5) clade
VL	Fall	asv691	2.08585	0.03884	Bacteria	Bacteroidota	Bacteroidia	Flavobacteriales	Flavobacteriaceae	NA
DL	Spring	asv1143	2.08611	0.00165	Bacteria	Bacteroidota	Bacteroidia	Flavobacteriales	Flavobacteriaceae	Polaribacter
VL	Fall	asv309	2.08649	0.00489	Bacteria	Proteobacteria	Gammaproteobacteria	Alteromonadales	Pseudoalteromonadaceae	Pseudoalteromonas
DL	Winter	asv2	2.08658	0	Bacteria	Bacteroidota	Bacteroidia	Flavobacteriales	Flavobacteriaceae	Aurantivirga
PL	Fall	asv1077	2.08984	0.04594	Bacteria	Bacteroidota	Bacteroidia	Flavobacteriales	Flavobacteriaceae	NA
PD	Spring	asv168	2.09543	0.00036	Bacteria	Bacteroidota	Bacteroidia	Flavobacteriales	Flavobacteriaceae	Tenacibaculum
CL	Summer	asv75	2.09608	0.04002	Bacteria	Proteobacteria	Alphaproteobacteria	Rhodobacterales	Rhodobacteraceae	NA
PD	Fall	asv1010	2.0961	0.03786	Bacteria	Proteobacteria	Gammaproteobacteria	Alteromonadales	Alteromonadaceae	NA
PD	Fall	asv1089	2.0961	0.03786	Bacteria	Bacteroidota	Bacteroidia	Cytophagales	Cyclobacteriaceae	Roseivirga
PD	Fall	asv1344	2.0961	0.03786	Bacteria	Proteobacteria	Alphaproteobacteria	Rickettsiales	S25-593	NA
PD	Fall	asv1446	2.0961	0.03786	Bacteria	Verrucomicrobiota	Verrucomicrobiae	Verrucomicrobiales	Rubritaleaceae	Rubritalea
PD	Fall	asv1670	2.0961	0.03786	Bacteria	Bacteroidota	Rhodothermia	Balneolales	Balneolaceae	Balneola
PD	Fall	asv1696	2.0961	0.03786	Bacteria	Bacteroidota	Bacteroidia	Flavobacteriales	NS9 marine group	NA
PD	Fall	asv1860	2.0961	0.03786	Bacteria	Bacteroidota	Rhodothermia	Rhodothermales	Rhodothermaceae	Rubrivirga
PD	Fall	asv1965	2.0961	0.03786	Bacteria	Proteobacteria	Gammaproteobacteria	Cellvibrionales	Halieaceae	OM60(NOR5) clade
PD	Fall	asv1984	2.0961	0.03786	Bacteria	Firmicutes	Negativicutes	Veillonellales-Selenomonadales	Veillonellaceae	Veillonella
PD	Fall	asv2024	2.0961	0.03786	Bacteria	Bacteroidota	Bacteroidia	Flavobacteriales	Flavobacteriaceae	NA
PD	Fall	asv2250	2.0961	0.03786	Bacteria	Proteobacteria	Alphaproteobacteria	Rhodobacterales	Rhodobacteraceae	NA
PD	Fall	asv2368	2.0961	0.03786	Bacteria	Firmicutes	Clostridia	Oscillospirales	Ruminococcaceae	Faecalibacterium
PD	Fall	asv2389	2.0961	0.03786	Bacteria	Bacteroidota	Bacteroidia	Chitinophagales	Saprospiraceae	NA
PD	Fall	asv2724	2.0961	0.03786	Bacteria	Proteobacteria	Gammaproteobacteria	Cellvibrionales	Spongiibacteraceae	Spongiibacter
PD	Fall	asv2759	2.0961	0.03786	Bacteria	Bacteroidota	Rhodothermia	Balneolales	Balneolaceae	Balneola
PD	Fall	asv2784	2.0961	0.03786	Bacteria	Bacteroidota	Bacteroidia	Flavobacteriales	Flavobacteriaceae	Dokdonia
PD	Fall	asv2907	2.0961	0.03786	Bacteria	Bacteroidota	Bacteroidia	Cytophagales	Cyclobacteriaceae	Reichenbachiella
PD	Fall	asv2995	2.0961	0.03786	Bacteria	Bacteroidota	Rhodothermia	Balneolales	Balneolaceae	Balneola
PD	Fall	asv3133	2.0961	0.03786	Bacteria	Firmicutes	Clostridia	Lachnospirales	Lachnospiraceae	NA
PD	Fall	asv3751	2.0961	0.03786	Bacteria	Proteobacteria	Gammaproteobacteria	Xanthomonadales	Xanthomonadaceae	Luteimonas
PD	Fall	asv3982	2.0961	0.03786	Bacteria	Bacteroidota	Bacteroidia	Flavobacteriales	Cryomorphaceae	Vicingus
PD	Fall	asv4015	2.0961	0.03786	Bacteria	Bacteroidota	Bacteroidia	Chitinophagales	Chitinophagaceae	Sediminibacterium
PD	Fall	asv4108	2.0961	0.03786	Bacteria	Bacteroidota	Bacteroidia	Chitinophagales	Saprospiraceae	Portibacter
PD	Fall	asv4159	2.0961	0.03786	Bacteria	Proteobacteria	Gammaproteobacteria	Diplorickettsiales	Diplorickettsiaceae	Aquicella
PD	Fall	asv734	2.0961	0.03786	Bacteria	Proteobacteria	Gammaproteobacteria	Oceanospirillales	Litoricolaceae	Litoricola
CD	Summer	asv155	2.09631	0.01439	Bacteria	Verrucomicrobiota	Verrucomicrobiae	Opitutales	Puniceicoccaceae	Coraliomargarita
DL	Fall	asv691	2.09678	0.03769	Bacteria	Bacteroidota	Bacteroidia	Flavobacteriales	Flavobacteriaceae	NA
VL	Spring	asv647	2.09712	0.00019	Bacteria	Proteobacteria	Gammaproteobacteria	Alteromonadales	Alteromonadaceae	NA
CL	Fall	asv69	2.10006	0.04771	Bacteria	Bacteroidota	Bacteroidia	Flavobacteriales	Flavobacteriaceae	Flavicella
DL	Summer	asv65	2.10387	0.00717	Bacteria	Proteobacteria	Gammaproteobacteria	Cellvibrionales	Halieaceae	OM60(NOR5) clade
PD	Summer	asv316	2.10645	0.02455	Bacteria	Proteobacteria	Gammaproteobacteria	Vibrionales	Vibrionaceae	Enterovibrio
DL	Fall	asv32	2.10659	0.02122	Bacteria	Proteobacteria	Gammaproteobacteria	Alteromonadales	Alteromonadaceae	NA
PD	Fall	asv181	2.10778	0.0059	Bacteria	Proteobacteria	Gammaproteobacteria	Alteromonadales	Pseudoalteromonadaceae	Pseudoalteromonas
PL	Spring	asv18	2.11002	0.01342	Bacteria	Proteobacteria	Alphaproteobacteria	Rhodobacterales	Rhodobacteraceae	NA
DL	Fall	asv798	2.11235	0.02028	Bacteria	Bacteroidota	Bacteroidia	Chitinophagales	Saprospiraceae	NA
VL	Fall	asv393	2.11307	0.01111	Bacteria	Bacteroidota	Bacteroidia	Sphingobacteriales	NS11-12 marine group	NA
PD	Spring	asv189	2.11453	0.00106	Bacteria	Bacteroidota	Bacteroidia	Flavobacteriales	Flavobacteriaceae	NS2b marine group
PD	Spring	asv540	2.11631	0.04085	Bacteria	Bacteroidota	Bacteroidia	Flavobacteriales	Flavobacteriaceae	Formosa
CD	Fall	asv389	2.11837	0.01572	Bacteria	Bacteroidota	Bacteroidia	Flavobacteriales	NS9 marine group	NA
CD	Fall	asv98	2.11876	0.02828	Bacteria	Bacteroidota	Bacteroidia	Flavobacteriales	Flavobacteriaceae	NS5 marine group
CD	Fall	asv445	2.11878	3e-05	Bacteria	Bacteroidota	Bacteroidia	Flavobacteriales	Flavobacteriaceae	NA
PL	Spring	asv174	2.11938	0.00058	Bacteria	Bacteroidota	Bacteroidia	Chitinophagales	Saprospiraceae	NA
DL	Spring	asv3429	2.12213	0.00789	Bacteria	Proteobacteria	Alphaproteobacteria	Rhodobacterales	Rhodobacteraceae	NA
DL	Spring	asv388	2.12213	0.01142	Bacteria	Bacteroidota	Bacteroidia	Flavobacteriales	Flavobacteriaceae	Flavicella
DL	Winter	asv1471	2.12299	0.0395	Bacteria	Bacteroidota	Bacteroidia	Flavobacteriales	Flavobacteriaceae	NA
CL	Spring	asv191	2.12433	0.00641	Bacteria	Proteobacteria	Gammaproteobacteria	Cellvibrionales	Porticoccaceae	SAR92 clade
PL	Spring	asv3	2.12688	0.00239	Bacteria	Bacteroidota	Bacteroidia	Flavobacteriales	Flavobacteriaceae	Aurantivirga
PD	Spring	asv595	2.12756	0.03234	Bacteria	Proteobacteria	Gammaproteobacteria	Cellvibrionales	Cellvibrionaceae	Umboniibacter
PD	Spring	asv154	2.1291	0.00226	Bacteria	Bacteroidota	Bacteroidia	Flavobacteriales	Flavobacteriaceae	Ulvibacter
VL	Spring	asv1148	2.13246	0.01002	Bacteria	Proteobacteria	Gammaproteobacteria	Vibrionales	Vibrionaceae	NA
CD	Winter	asv158	2.13285	0.00013	Bacteria	Bacteroidota	Bacteroidia	Flavobacteriales	Flavobacteriaceae	NA
DL	Fall	asv946	2.13292	0.03943	Bacteria	Bacteroidota	Bacteroidia	Flavobacteriales	Flavobacteriaceae	Tenacibaculum
CD	Summer	asv320	2.13803	0.01326	Bacteria	Bacteroidota	Bacteroidia	Flavobacteriales	Flavobacteriaceae	NA
PD	Spring	asv553	2.14088	0.00128	Bacteria	Proteobacteria	Alphaproteobacteria	Rhodobacterales	Rhodobacteraceae	Yoonia-Loktanella
PL	Winter	asv1607	2.1458	0.00533	Bacteria	Proteobacteria	Gammaproteobacteria	Cellvibrionales	Cellvibrionaceae	Umboniibacter
PL	Winter	asv300	2.14662	0.00044	Bacteria	Bacteroidota	Bacteroidia	Flavobacteriales	Flavobacteriaceae	NA
DL	Spring	asv518	2.14752	0.03226	Bacteria	Bacteroidota	Bacteroidia	Flavobacteriales	Flavobacteriaceae	NA
VL	Fall	asv1289	2.14756	0.00869	Bacteria	Proteobacteria	Alphaproteobacteria	Rhodobacterales	Rhodobacteraceae	NA
VL	Winter	asv411	2.1497	0	Bacteria	Proteobacteria	Alphaproteobacteria	Rhodobacterales	Rhodobacteraceae	NA
PL	Summer	asv584	2.15001	0.01758	Bacteria	Bacteroidota	Bacteroidia	Flavobacteriales	Flavobacteriaceae	NS4 marine group
DL	Spring	asv1316	2.15339	0.01482	Bacteria	Proteobacteria	Alphaproteobacteria	Caulobacterales	Hyphomonadaceae	Maricaulis
PL	Spring	asv69	2.15453	0.00353	Bacteria	Bacteroidota	Bacteroidia	Flavobacteriales	Flavobacteriaceae	Flavicella
VL	Spring	asv2453	2.15468	0.03719	Bacteria	Proteobacteria	Gammaproteobacteria	Alteromonadales	Alteromonadaceae	Paraglaciecola
PL	Fall	asv414	2.15711	0.04594	Bacteria	Bacteroidota	Bacteroidia	Flavobacteriales	Flavobacteriaceae	NS4 marine group
DL	Winter	asv1144	2.15715	0.00954	Bacteria	Bacteroidota	Bacteroidia	Flavobacteriales	Flavobacteriaceae	Aurantivirga
VL	Spring	asv1107	2.15954	0.01543	Bacteria	Proteobacteria	Alphaproteobacteria	Rhodobacterales	Rhodobacteraceae	NA
DL	Fall	asv9	2.15957	0.00081	Bacteria	Proteobacteria	Alphaproteobacteria	Rhodobacterales	Rhodobacteraceae	NA
VL	Spring	asv1859	2.16248	0.0005	Bacteria	Bacteroidota	Bacteroidia	Flavobacteriales	Flavobacteriaceae	Kordia
VL	Spring	asv129	2.16255	0.0003	Bacteria	Bacteroidota	Bacteroidia	Flavobacteriales	Flavobacteriaceae	NS3a marine group
VL	Spring	asv2268	2.16502	0.03769	Bacteria	Proteobacteria	Gammaproteobacteria	Alteromonadales	Alteromonadaceae	NA
DL	Spring	asv1126	2.16535	0.01412	Bacteria	Proteobacteria	Alphaproteobacteria	Rhizobiales	Rhizobiaceae	Jiella
PL	Fall	asv69	2.1677	2e-05	Bacteria	Bacteroidota	Bacteroidia	Flavobacteriales	Flavobacteriaceae	Flavicella
CD	Spring	asv1592	2.16896	0.00661	Bacteria	Bacteroidota	Bacteroidia	Flavobacteriales	Flavobacteriaceae	Tenacibaculum
VL	Fall	asv566	2.16944	0.00678	Bacteria	Bacteroidota	Bacteroidia	Flavobacteriales	Flavobacteriaceae	Pseudofulvibacter
PD	Spring	asv283	2.17026	5e-05	Bacteria	Bacteroidota	Bacteroidia	Flavobacteriales	Flavobacteriaceae	NA
CL	Winter	asv3230	2.17098	0.04768	Bacteria	Planctomycetota	Planctomycetes	Pirellulales	Pirellulaceae	Blastopirellula
PL	Winter	asv2023	2.17193	0.04912	Bacteria	Proteobacteria	Alphaproteobacteria	Rhodobacterales	Rhodobacteraceae	Ascidiaceihabitans
CD	Spring	asv382	2.1725	0.01501	Bacteria	Proteobacteria	Gammaproteobacteria	Oceanospirillales	Marinomonadaceae	Marinomonas
PD	Summer	asv79	2.17356	0	Bacteria	Bacteroidota	Bacteroidia	Flavobacteriales	Flavobacteriaceae	NS5 marine group
DL	Spring	asv2482	2.17372	0.00251	Bacteria	Proteobacteria	Alphaproteobacteria	Rhodobacterales	Rhodobacteraceae	NA
DL	Spring	asv31	2.17372	0.00588	Bacteria	Proteobacteria	Gammaproteobacteria	Alteromonadales	Alteromonadaceae	NA
DL	Spring	asv814	2.17372	0.00304	Bacteria	Proteobacteria	Gammaproteobacteria	Cellvibrionales	Porticoccaceae	SAR92 clade
DL	Winter	asv3	2.17448	0	Bacteria	Bacteroidota	Bacteroidia	Flavobacteriales	Flavobacteriaceae	Aurantivirga
PD	Winter	asv154	2.17497	0.0022	Bacteria	Bacteroidota	Bacteroidia	Flavobacteriales	Flavobacteriaceae	Ulvibacter
VL	Spring	asv1272	2.1753	0.00066	Bacteria	Bacteroidota	Bacteroidia	Flavobacteriales	Flavobacteriaceae	Dokdonia
PD	Summer	asv88	2.17641	9e-05	Bacteria	Bacteroidota	Bacteroidia	Flavobacteriales	Flavobacteriaceae	NS4 marine group
CD	Spring	asv324	2.177	0.01609	Bacteria	Proteobacteria	Gammaproteobacteria	Oceanospirillales	Pseudohongiellaceae	Pseudohongiella
VL	Spring	asv1463	2.1786	0.02571	Bacteria	Actinobacteriota	Actinobacteria	Frankiales	Geodermatophilaceae	Modestobacter
VL	Spring	asv2110	2.1786	0.02804	Bacteria	Proteobacteria	Gammaproteobacteria	Alteromonadales	Alteromonadaceae	Glaciecola
PL	Winter	asv154	2.17944	0.0082	Bacteria	Bacteroidota	Bacteroidia	Flavobacteriales	Flavobacteriaceae	Ulvibacter
CL	Spring	asv228	2.18073	0.01448	Bacteria	Proteobacteria	Gammaproteobacteria	Alteromonadales	Pseudoalteromonadaceae	Pseudoalteromonas
DL	Spring	asv1269	2.18306	0.04063	Bacteria	Bacteroidota	Bacteroidia	Flavobacteriales	Crocinitomicaceae	Fluviicola
PL	Summer	asv68	2.18675	0.00171	Bacteria	Bacteroidota	Bacteroidia	Flavobacteriales	Flavobacteriaceae	NS2b marine group
PL	Spring	asv131	2.1913	0.00058	Bacteria	Bacteroidota	Bacteroidia	Flavobacteriales	Flavobacteriaceae	NS2b marine group
DL	Fall	asv419	2.19198	0.00202	Bacteria	Bacteroidota	Bacteroidia	Flavobacteriales	Flavobacteriaceae	Flavicella
VL	Fall	asv18	2.19331	0.00045	Bacteria	Proteobacteria	Alphaproteobacteria	Rhodobacterales	Rhodobacteraceae	NA
CD	Winter	asv1033	2.19377	0.04387	Bacteria	Bacteroidota	Bacteroidia	Flavobacteriales	Flavobacteriaceae	NA
DL	Summer	asv216	2.19567	0.00813	Bacteria	Proteobacteria	Alphaproteobacteria	Caulobacterales	Hyphomonadaceae	NA
PL	Spring	asv518	2.199	0.00277	Bacteria	Bacteroidota	Bacteroidia	Flavobacteriales	Flavobacteriaceae	NA
VL	Winter	asv805	2.19905	0.01251	Bacteria	Bacteroidota	Bacteroidia	Flavobacteriales	Flavobacteriaceae	NA
CD	Spring	asv1026	2.19949	0.00204	Bacteria	Proteobacteria	Gammaproteobacteria	Alteromonadales	Colwelliaceae	Thalassotalea
VL	Winter	asv1978	2.20033	0.02682	Bacteria	Proteobacteria	Alphaproteobacteria	Rhodobacterales	Rhodobacteraceae	NA
PL	Fall	asv422	2.20147	0.04835	Bacteria	Actinobacteriota	Acidimicrobiia	Microtrichales	Microtrichaceae	Sva0996 marine group
PD	Spring	asv131	2.20169	0.00129	Bacteria	Bacteroidota	Bacteroidia	Flavobacteriales	Flavobacteriaceae	NS2b marine group
DL	Spring	asv513	2.20384	0.04059	Bacteria	Proteobacteria	Alphaproteobacteria	Rhizobiales	Rhizobiaceae	Lentilitoribacter
VL	Fall	asv3	2.20478	0.0018	Bacteria	Bacteroidota	Bacteroidia	Flavobacteriales	Flavobacteriaceae	Aurantivirga
PD	Summer	asv90	2.20706	0.00084	Bacteria	Proteobacteria	Gammaproteobacteria	Cellvibrionales	Halieaceae	OM60(NOR5) clade
VL	Fall	asv958	2.20742	0.00465	Bacteria	Proteobacteria	Gammaproteobacteria	Salinisphaerales	Solimonadaceae	Polycyclovorans
DL	Spring	asv2337	2.21113	0.00465	Bacteria	Bacteroidota	Bacteroidia	Flavobacteriales	Flavobacteriaceae	Dokdonia
DL	Winter	asv855	2.21263	0.01229	Bacteria	Proteobacteria	Alphaproteobacteria	Rhodobacterales	Rhodobacteraceae	Shimia
VL	Summer	asv2663	2.2179	0.03078	Bacteria	Proteobacteria	Alphaproteobacteria	Rhizobiales	Stappiaceae	Labrenzia
CL	Spring	asv847	2.21961	0.00204	Bacteria	Bacteroidota	Bacteroidia	Flavobacteriales	Flavobacteriaceae	Polaribacter
CD	Winter	asv1054	2.22074	0.04233	Bacteria	Proteobacteria	Gammaproteobacteria	Vibrionales	Vibrionaceae	Enterovibrio
VL	Winter	asv23	2.22135	0.00118	Bacteria	Bacteroidota	Bacteroidia	Flavobacteriales	Flavobacteriaceae	Polaribacter
DL	Spring	asv1978	2.22141	0.01281	Bacteria	Proteobacteria	Alphaproteobacteria	Rhodobacterales	Rhodobacteraceae	NA
PL	Winter	asv228	2.22361	0.02159	Bacteria	Proteobacteria	Gammaproteobacteria	Alteromonadales	Pseudoalteromonadaceae	Pseudoalteromonas
DL	Winter	asv1169	2.22548	0.01973	Bacteria	Bacteroidota	Bacteroidia	Flavobacteriales	Flavobacteriaceae	NS3a marine group
VL	Fall	asv260	2.22815	0.00267	Bacteria	Proteobacteria	Gammaproteobacteria	Alteromonadales	Colwelliaceae	Colwellia
VL	Spring	asv1911	2.22826	0.00395	Bacteria	Proteobacteria	Alphaproteobacteria	Rhodobacterales	Rhodobacteraceae	Yoonia-Loktanella
DL	Spring	asv647	2.2297	0.00061	Bacteria	Proteobacteria	Gammaproteobacteria	Alteromonadales	Alteromonadaceae	NA
PD	Winter	asv300	2.23284	0.00033	Bacteria	Bacteroidota	Bacteroidia	Flavobacteriales	Flavobacteriaceae	NA
PD	Winter	asv548	2.23498	0.00878	Bacteria	Bacteroidota	Bacteroidia	Flavobacteriales	Flavobacteriaceae	NS3a marine group
PL	Summer	asv75	2.2383	0.03404	Bacteria	Proteobacteria	Alphaproteobacteria	Rhodobacterales	Rhodobacteraceae	NA
VL	Fall	asv158	2.24016	0.03724	Bacteria	Bacteroidota	Bacteroidia	Flavobacteriales	Flavobacteriaceae	NA
VL	Spring	asv2510	2.24369	0.03305	Bacteria	Proteobacteria	Gammaproteobacteria	Alteromonadales	Colwelliaceae	Thalassotalea
VL	Fall	asv899	2.24584	0.0094	Bacteria	Bacteroidota	Bacteroidia	Cytophagales	Cyclobacteriaceae	Fabibacter
DL	Spring	asv210	2.24707	0.02717	Bacteria	Proteobacteria	Gammaproteobacteria	Alteromonadales	Pseudoalteromonadaceae	Pseudoalteromonas
PD	Summer	asv320	2.24859	0.0001	Bacteria	Bacteroidota	Bacteroidia	Flavobacteriales	Flavobacteriaceae	NA
DL	Fall	asv129	2.2494	0.00614	Bacteria	Bacteroidota	Bacteroidia	Flavobacteriales	Flavobacteriaceae	NS3a marine group
VL	Summer	asv1062	2.2495	0.04818	Bacteria	Proteobacteria	Gammaproteobacteria	Alteromonadales	Pseudoalteromonadaceae	Pseudoalteromonas
DL	Fall	asv309	2.2509	0.00064	Bacteria	Proteobacteria	Gammaproteobacteria	Alteromonadales	Pseudoalteromonadaceae	Pseudoalteromonas
CD	Spring	asv738	2.25228	0.0182	Bacteria	Proteobacteria	Alphaproteobacteria	SAR11 clade	Clade I	NA
PL	Fall	asv10	2.25263	0.00756	Bacteria	Proteobacteria	Gammaproteobacteria	Alteromonadales	Alteromonadaceae	NA
PD	Summer	asv681	2.25521	0.00288	Bacteria	Proteobacteria	Alphaproteobacteria	Rhodobacterales	Rhodobacteraceae	NA
DL	Fall	asv595	2.25749	0.0004	Bacteria	Proteobacteria	Gammaproteobacteria	Cellvibrionales	Cellvibrionaceae	Umboniibacter
VL	Fall	asv333	2.2575	0.00821	Bacteria	Proteobacteria	Alphaproteobacteria	Rhodobacterales	Rhodobacteraceae	Pseudophaeobacter
VL	Fall	asv536	2.25824	0.00479	Bacteria	Bacteroidota	Bacteroidia	Flavobacteriales	Flavobacteriaceae	NS2b marine group
PD	Fall	asv360	2.25869	0.00875	Bacteria	Bacteroidota	Bacteroidia	Flavobacteriales	Flavobacteriaceae	NA
VL	Summer	asv186	2.25948	0.01529	Bacteria	Bacteroidota	Bacteroidia	Flavobacteriales	Flavobacteriaceae	NA
VL	Fall	asv1518	2.26109	0.00543	Bacteria	Bacteroidota	Bacteroidia	Flavobacteriales	Flavobacteriaceae	NA
PL	Fall	asv1670	2.26155	0.04594	Bacteria	Bacteroidota	Rhodothermia	Balneolales	Balneolaceae	Balneola
CD	Fall	asv433	2.26167	0.02409	Bacteria	Bacteroidota	Bacteroidia	Flavobacteriales	Flavobacteriaceae	Dokdonia
DL	Spring	asv2120	2.26273	0.00245	Bacteria	Proteobacteria	Alphaproteobacteria	Rhodobacterales	Rhodobacteraceae	Yoonia-Loktanella
VL	Summer	asv404	2.26372	0.00424	Bacteria	Proteobacteria	Gammaproteobacteria	Cellvibrionales	Halieaceae	OM60(NOR5) clade
CL	Fall	asv90	2.26603	0.02642	Bacteria	Proteobacteria	Gammaproteobacteria	Cellvibrionales	Halieaceae	OM60(NOR5) clade
DL	Summer	asv47	2.2666	0.00049	Bacteria	Proteobacteria	Alphaproteobacteria	Rhizobiales	Rhizobiaceae	Cohaesibacter
PL	Summer	asv186	2.26721	0.00028	Bacteria	Bacteroidota	Bacteroidia	Flavobacteriales	Flavobacteriaceae	NA
PD	Summer	asv134	2.26883	0.00608	Bacteria	Bacteroidota	Bacteroidia	Flavobacteriales	Flavobacteriaceae	NS4 marine group
VL	Spring	asv333	2.27104	0.03734	Bacteria	Proteobacteria	Alphaproteobacteria	Rhodobacterales	Rhodobacteraceae	Pseudophaeobacter
DL	Winter	asv102	2.27137	0.01005	Bacteria	Proteobacteria	Alphaproteobacteria	Rhodobacterales	Rhodobacteraceae	Yoonia-Loktanella
VL	Winter	asv1551	2.27726	0.01228	Bacteria	Proteobacteria	Alphaproteobacteria	Rhodobacterales	Rhodobacteraceae	NA
PD	Fall	asv4	2.27911	0.00115	Bacteria	Proteobacteria	Alphaproteobacteria	Rhodobacterales	Rhodobacteraceae	NA
VL	Fall	asv228	2.28027	0.01294	Bacteria	Proteobacteria	Gammaproteobacteria	Alteromonadales	Pseudoalteromonadaceae	Pseudoalteromonas
VL	Fall	asv335	2.28184	0.01158	Bacteria	Bacteroidota	Bacteroidia	Sphingobacteriales	NS11-12 marine group	NA
PL	Fall	asv64	2.28287	0.00899	Bacteria	Bacteroidota	Bacteroidia	Flavobacteriales	Flavobacteriaceae	Winogradskyella
DL	Summer	asv341	2.2846	0.02719	Bacteria	Proteobacteria	Alphaproteobacteria	Rhodobacterales	Rhodobacteraceae	NA
VL	Spring	asv1978	2.28467	0.00092	Bacteria	Proteobacteria	Alphaproteobacteria	Rhodobacterales	Rhodobacteraceae	NA
DL	Spring	asv1859	2.28612	0.00032	Bacteria	Bacteroidota	Bacteroidia	Flavobacteriales	Flavobacteriaceae	Kordia
DL	Fall	asv1587	2.28682	0.00043	Bacteria	Bacteroidota	Bacteroidia	Flavobacteriales	Crocinitomicaceae	NA
PD	Fall	asv2	2.28865	0.00512	Bacteria	Bacteroidota	Bacteroidia	Flavobacteriales	Flavobacteriaceae	Aurantivirga
PD	Winter	asv102	2.29149	0.01947	Bacteria	Proteobacteria	Alphaproteobacteria	Rhodobacterales	Rhodobacteraceae	Yoonia-Loktanella
VL	Winter	asv727	2.29266	0.01306	Bacteria	Proteobacteria	Gammaproteobacteria	Alteromonadales	Colwelliaceae	NA
PL	Fall	asv2915	2.29711	0.01982	Bacteria	Bacteroidota	Rhodothermia	Balneolales	Balneolaceae	Gracilimonas
PL	Winter	asv2	2.29801	0	Bacteria	Bacteroidota	Bacteroidia	Flavobacteriales	Flavobacteriaceae	Aurantivirga
CD	Spring	asv247	2.29818	0.00061	Bacteria	Proteobacteria	Alphaproteobacteria	Puniceispirillales	SAR116 clade	Candidatus Puniceispirillum
PD	Summer	asv58	2.29825	0.00089	Bacteria	Bacteroidota	Bacteroidia	Flavobacteriales	Flavobacteriaceae	NS4 marine group
DL	Fall	asv154	2.30054	0.03796	Bacteria	Bacteroidota	Bacteroidia	Flavobacteriales	Flavobacteriaceae	Ulvibacter
CL	Summer	asv369	2.30164	0.0283	Bacteria	Verrucomicrobiota	Verrucomicrobiae	Opitutales	Puniceicoccaceae	Coraliomargarita
VL	Spring	asv918	2.30496	0.01648	Bacteria	Proteobacteria	Gammaproteobacteria	Vibrionales	Vibrionaceae	NA
CL	Summer	asv458	2.30546	0.02892	Bacteria	Bacteroidota	Bacteroidia	Chitinophagales	Saprospiraceae	Lewinella
DL	Spring	asv154	2.30596	0.00047	Bacteria	Bacteroidota	Bacteroidia	Flavobacteriales	Flavobacteriaceae	Ulvibacter
VL	Spring	asv1998	2.30622	0.02257	Bacteria	Proteobacteria	Gammaproteobacteria	Alteromonadales	Alteromonadaceae	Aliiglaciecola
PL	Winter	asv882	2.31691	0.0474	Bacteria	Proteobacteria	Alphaproteobacteria	Rhodobacterales	Rhodobacteraceae	NA
VL	Winter	asv2262	2.31702	0.00371	Bacteria	Proteobacteria	Alphaproteobacteria	Rhodobacterales	Rhodobacteraceae	Amylibacter
CD	Summer	asv118	2.31797	0.01561	Bacteria	Bacteroidota	Bacteroidia	Flavobacteriales	Flavobacteriaceae	NS5 marine group
DL	Winter	asv1203	2.31967	0.03094	Bacteria	Bacteroidota	Bacteroidia	Flavobacteriales	Flavobacteriaceae	Tenacibaculum
CL	Spring	asv220	2.32039	0.00639	Bacteria	Proteobacteria	Gammaproteobacteria	Cellvibrionales	Halieaceae	OM60(NOR5) clade
PD	Spring	asv548	2.32303	1e-05	Bacteria	Bacteroidota	Bacteroidia	Flavobacteriales	Flavobacteriaceae	NS3a marine group
PL	Summer	asv12	2.32447	0.00274	Bacteria	Bacteroidota	Bacteroidia	Flavobacteriales	Flavobacteriaceae	Formosa
DL	Fall	asv117	2.32484	0.00369	Bacteria	Bacteroidota	Bacteroidia	Flavobacteriales	Flavobacteriaceae	Polaribacter
CL	Winter	asv333	2.32907	0.04413	Bacteria	Proteobacteria	Alphaproteobacteria	Rhodobacterales	Rhodobacteraceae	Pseudophaeobacter
CD	Summer	asv74	2.32951	0.02767	Bacteria	Bacteroidota	Bacteroidia	Sphingobacteriales	NS11-12 marine group	NA
DL	Fall	asv445	2.33102	0.00714	Bacteria	Bacteroidota	Bacteroidia	Flavobacteriales	Flavobacteriaceae	NA
PL	Fall	asv283	2.33424	0.0175	Bacteria	Bacteroidota	Bacteroidia	Flavobacteriales	Flavobacteriaceae	NA
PL	Spring	asv10	2.33593	0.0292	Bacteria	Proteobacteria	Gammaproteobacteria	Alteromonadales	Alteromonadaceae	NA
PL	Spring	asv300	2.33688	0.00124	Bacteria	Bacteroidota	Bacteroidia	Flavobacteriales	Flavobacteriaceae	NA
VL	Spring	asv1046	2.33783	0.00055	Bacteria	Bacteroidota	Bacteroidia	Flavobacteriales	Flavobacteriaceae	Kordia
PD	Fall	asv545	2.34076	0.04244	Bacteria	Bacteroidota	Bacteroidia	Chitinophagales	Saprospiraceae	NA
CD	Fall	asv1561	2.34159	0.01511	Bacteria	Bacteroidota	Bacteroidia	Flavobacteriales	Flavobacteriaceae	Winogradskyella
PL	Spring	asv1169	2.3425	0.00625	Bacteria	Bacteroidota	Bacteroidia	Flavobacteriales	Flavobacteriaceae	NS3a marine group
PL	Fall	asv1124	2.34367	0.04793	Bacteria	Bacteroidota	Bacteroidia	Flavobacteriales	Flavobacteriaceae	NA
PL	Spring	asv540	2.34438	0.02294	Bacteria	Bacteroidota	Bacteroidia	Flavobacteriales	Flavobacteriaceae	Formosa
PD	Fall	asv203	2.35002	0.01071	Bacteria	Bacteroidota	Bacteroidia	Flavobacteriales	Flavobacteriaceae	Tenacibaculum
VL	Fall	asv199	2.3518	0.03802	Bacteria	Proteobacteria	Gammaproteobacteria	Cellvibrionales	Porticoccaceae	SAR92 clade
CL	Winter	asv95	2.35306	0.04758	Bacteria	Bacteroidota	Bacteroidia	Sphingobacteriales	NS11-12 marine group	NA
VL	Summer	asv2150	2.35476	0.00468	Bacteria	Firmicutes	Bacilli	Bacillales	Bacillaceae	Bacillus
VL	Fall	asv1260	2.35541	0.00525	Bacteria	Bacteroidota	Bacteroidia	Flavobacteriales	Flavobacteriaceae	NS2b marine group
CD	Spring	asv1145	2.35627	0.00275	Bacteria	Proteobacteria	Alphaproteobacteria	SAR11 clade	Clade I	NA
DL	Spring	asv548	2.35806	7e-05	Bacteria	Bacteroidota	Bacteroidia	Flavobacteriales	Flavobacteriaceae	NS3a marine group
PL	Summer	asv510	2.35847	0.0231	Bacteria	Proteobacteria	Alphaproteobacteria	Caulobacterales	Hyphomonadaceae	Maricaulis
PD	Fall	asv2126	2.36026	0.03786	Bacteria	Firmicutes	Bacilli	Erysipelotrichales	Erysipelatoclostridiaceae	Erysipelotrichaceae UCG-003
PD	Fall	asv3140	2.36026	0.03786	Bacteria	Planctomycetota	Planctomycetes	Pirellulales	Pirellulaceae	Pirellula
PD	Fall	asv687	2.36026	0.03786	Bacteria	Proteobacteria	Alphaproteobacteria	Parvibaculales	PS1 clade	NA
PD	Fall	asv992	2.36026	0.03786	Bacteria	Bacteroidota	Bacteroidia	Sphingobacteriales	NS11-12 marine group	NA
PD	Fall	asv888	2.3603	0.03763	Bacteria	Proteobacteria	Alphaproteobacteria	Rhodobacterales	Rhodobacteraceae	NA
CD	Spring	asv769	2.36076	0.00649	Bacteria	Proteobacteria	Alphaproteobacteria	SAR11 clade	Clade I	Clade Ia
PD	Fall	asv31	2.36126	0.03735	Bacteria	Proteobacteria	Gammaproteobacteria	Alteromonadales	Alteromonadaceae	NA
PD	Fall	asv428	2.36126	0.03735	Bacteria	Bacteroidota	Bacteroidia	Chitinophagales	Saprospiraceae	NA
PD	Fall	asv615	2.36126	0.03735	Bacteria	Firmicutes	Bacilli	Lactobacillales	Streptococcaceae	Streptococcus
DL	Winter	asv1272	2.36232	0.02565	Bacteria	Bacteroidota	Bacteroidia	Flavobacteriales	Flavobacteriaceae	Dokdonia
DL	Fall	asv267	2.36263	0.0008	Bacteria	Bacteroidota	Bacteroidia	Flavobacteriales	Flavobacteriaceae	Tenacibaculum
DL	Spring	asv1663	2.36623	0.03023	Bacteria	Proteobacteria	Gammaproteobacteria	Alteromonadales	Pseudoalteromonadaceae	Pseudoalteromonas
DL	Fall	asv2	2.3685	9e-05	Bacteria	Bacteroidota	Bacteroidia	Flavobacteriales	Flavobacteriaceae	Aurantivirga
VL	Spring	asv3	2.37206	0.0003	Bacteria	Bacteroidota	Bacteroidia	Flavobacteriales	Flavobacteriaceae	Aurantivirga
PL	Summer	asv131	2.37693	0.00333	Bacteria	Bacteroidota	Bacteroidia	Flavobacteriales	Flavobacteriaceae	NS2b marine group
PD	Fall	asv2911	2.37761	0.03745	Bacteria	Bacteroidota	Bacteroidia	Flavobacteriales	Flavobacteriaceae	NA
PD	Spring	asv69	2.3788	4e-05	Bacteria	Bacteroidota	Bacteroidia	Flavobacteriales	Flavobacteriaceae	Flavicella
CL	Summer	asv74	2.37908	0.01636	Bacteria	Bacteroidota	Bacteroidia	Sphingobacteriales	NS11-12 marine group	NA
DL	Fall	asv727	2.37947	0.00472	Bacteria	Proteobacteria	Gammaproteobacteria	Alteromonadales	Colwelliaceae	NA
VL	Spring	asv889	2.38008	0.02918	Bacteria	Proteobacteria	Alphaproteobacteria	SAR11 clade	Clade IV	NA
PD	Summer	asv236	2.38625	0.00196	Bacteria	Bacteroidota	Bacteroidia	Flavobacteriales	Flavobacteriaceae	NS5 marine group
VL	Fall	asv230	2.38805	0.02302	Bacteria	Proteobacteria	Gammaproteobacteria	Alteromonadales	Alteromonadaceae	NA
DL	Spring	asv2157	2.38817	0.002	Bacteria	Bacteroidota	Bacteroidia	Flavobacteriales	Flavobacteriaceae	NA
DL	Spring	asv703	2.38817	0.00511	Bacteria	Proteobacteria	Gammaproteobacteria	Alteromonadales	Alteromonadaceae	Glaciecola
PL	Winter	asv548	2.39175	0.00036	Bacteria	Bacteroidota	Bacteroidia	Flavobacteriales	Flavobacteriaceae	NS3a marine group
DL	Spring	asv768	2.39274	0.02504	Bacteria	Proteobacteria	Gammaproteobacteria	Alteromonadales	Shewanellaceae	Shewanella
PD	Fall	asv10	2.39279	0.02486	Bacteria	Proteobacteria	Gammaproteobacteria	Alteromonadales	Alteromonadaceae	NA
DL	Spring	asv577	2.39475	0.01748	Bacteria	Actinobacteriota	Actinobacteria	Micrococcales	Microbacteriaceae	Candidatus Aquiluna
VL	Fall	asv460	2.3972	0.00681	Bacteria	Cyanobacteria	Cyanobacteriia	Synechococcales	Cyanobiaceae	NA
VL	Spring	asv64	2.39956	2e-05	Bacteria	Bacteroidota	Bacteroidia	Flavobacteriales	Flavobacteriaceae	Winogradskyella
PD	Summer	asv65	2.40449	0.00077	Bacteria	Proteobacteria	Gammaproteobacteria	Cellvibrionales	Halieaceae	OM60(NOR5) clade
DL	Fall	asv1043	2.40515	0.01001	Bacteria	Proteobacteria	Gammaproteobacteria	Alteromonadales	Pseudoalteromonadaceae	Psychrosphaera
PD	Spring	asv450	2.40534	0.01152	Bacteria	Actinobacteriota	Acidimicrobiia	Microtrichales	Microtrichaceae	Sva0996 marine group
PL	Summer	asv84	2.40987	0.00092	Bacteria	Bacteroidota	Bacteroidia	Flavobacteriales	NS9 marine group	NA
VL	Spring	asv2716	2.41012	0.00098	Bacteria	Proteobacteria	Gammaproteobacteria	Alteromonadales	Colwelliaceae	Colwellia
VL	Spring	asv346	2.41012	0.00086	Bacteria	Proteobacteria	Gammaproteobacteria	Alteromonadales	Alteromonadaceae	NA
PD	Winter	asv2	2.41584	0	Bacteria	Bacteroidota	Bacteroidia	Flavobacteriales	Flavobacteriaceae	Aurantivirga
PL	Winter	asv3	2.41749	0	Bacteria	Bacteroidota	Bacteroidia	Flavobacteriales	Flavobacteriaceae	Aurantivirga
PD	Winter	asv27	2.41819	0.00256	Bacteria	Proteobacteria	Gammaproteobacteria	Vibrionales	Vibrionaceae	NA
VL	Summer	asv788	2.41935	0.00817	Bacteria	Proteobacteria	Gammaproteobacteria	Enterobacterales	Yersiniaceae	NA
VL	Winter	asv1835	2.42193	0.00209	Bacteria	Proteobacteria	Gammaproteobacteria	Oceanospirillales	Marinomonadaceae	Marinomonas
DL	Spring	asv985	2.42473	0.01798	Bacteria	Proteobacteria	Alphaproteobacteria	Rhodobacterales	Rhodobacteraceae	Pseudophaeobacter
CD	Fall	asv491	2.42616	0.04953	Bacteria	Bacteroidota	Bacteroidia	Flavobacteriales	NS9 marine group	NA
PL	Fall	asv117	2.4262	0.0268	Bacteria	Bacteroidota	Bacteroidia	Flavobacteriales	Flavobacteriaceae	Polaribacter
VL	Spring	asv282	2.42806	0.01648	Bacteria	Bacteroidota	Bacteroidia	Flavobacteriales	Flavobacteriaceae	Polaribacter
DL	Spring	asv333	2.42934	2e-05	Bacteria	Proteobacteria	Alphaproteobacteria	Rhodobacterales	Rhodobacteraceae	Pseudophaeobacter
VL	Spring	asv1888	2.43041	0.00459	Bacteria	Bacteroidota	Bacteroidia	Flavobacteriales	Flavobacteriaceae	NA
PL	Fall	asv1142	2.43287	0.00501	Bacteria	Bacteroidota	Bacteroidia	Flavobacteriales	Flavobacteriaceae	NA
VL	Summer	asv2835	2.43289	0.01307	Bacteria	Bacteroidota	Bacteroidia	Flavobacteriales	Flavobacteriaceae	Mesoflavibacter
PL	Winter	asv27	2.43732	0.00046	Bacteria	Proteobacteria	Gammaproteobacteria	Vibrionales	Vibrionaceae	NA
PD	Summer	asv119	2.43821	0.00014	Bacteria	Bacteroidota	Bacteroidia	Flavobacteriales	Flavobacteriaceae	NS4 marine group
DL	Winter	asv792	2.44073	0.00542	Bacteria	Proteobacteria	Gammaproteobacteria	Alteromonadales	Pseudoalteromonadaceae	Pseudoalteromonas
DL	Fall	asv112	2.44166	0.00134	Bacteria	Bacteroidota	Bacteroidia	Chitinophagales	Saprospiraceae	NA
DL	Fall	asv146	2.44176	0.00939	Bacteria	Proteobacteria	Alphaproteobacteria	Rhodobacterales	Rhodobacteraceae	NA
PD	Spring	asv228	2.44332	0.04868	Bacteria	Proteobacteria	Gammaproteobacteria	Alteromonadales	Pseudoalteromonadaceae	Pseudoalteromonas
PD	Fall	asv69	2.44542	6e-05	Bacteria	Bacteroidota	Bacteroidia	Flavobacteriales	Flavobacteriaceae	Flavicella
VL	Fall	asv77	2.44551	0.00724	Bacteria	Proteobacteria	Gammaproteobacteria	Alteromonadales	Alteromonadaceae	NA
DL	Spring	asv1151	2.44809	0.02893	Bacteria	Bacteroidota	Bacteroidia	Flavobacteriales	Flavobacteriaceae	NA
PD	Fall	asv282	2.44926	0.00346	Bacteria	Bacteroidota	Bacteroidia	Flavobacteriales	Flavobacteriaceae	Polaribacter
CD	Summer	asv205	2.44964	0.00748	Bacteria	Proteobacteria	Alphaproteobacteria	Rhodobacterales	Rhodobacteraceae	NA
VL	Fall	asv146	2.44997	0.00319	Bacteria	Proteobacteria	Alphaproteobacteria	Rhodobacterales	Rhodobacteraceae	NA
VL	Fall	asv184	2.45377	0.02019	Bacteria	Proteobacteria	Gammaproteobacteria	Vibrionales	Vibrionaceae	Vibrio
DL	Spring	asv620	2.45729	0.02816	Bacteria	Bacteroidota	Bacteroidia	Flavobacteriales	Flavobacteriaceae	Polaribacter
VL	Fall	asv4	2.45848	0.00027	Bacteria	Proteobacteria	Alphaproteobacteria	Rhodobacterales	Rhodobacteraceae	NA
DL	Fall	asv780	2.46258	0.00969	Bacteria	Bacteroidota	Bacteroidia	Flavobacteriales	Flavobacteriaceae	Winogradskyella
VL	Spring	asv538	2.46493	0.04903	Bacteria	Bacteroidota	Bacteroidia	Flavobacteriales	Flavobacteriaceae	NA
PD	Fall	asv408	2.46559	0.03753	Bacteria	Planctomycetota	Phycisphaerae	Phycisphaerales	Phycisphaeraceae	CL500-3
DL	Winter	asv1372	2.46617	0.0119	Bacteria	Proteobacteria	Gammaproteobacteria	Cellvibrionales	Halieaceae	NA
PL	Fall	asv1777	2.46624	0.02377	Bacteria	Proteobacteria	Gammaproteobacteria	Burkholderiales	Comamonadaceae	NA
PD	Summer	asv27	2.46674	0.0098	Bacteria	Proteobacteria	Gammaproteobacteria	Vibrionales	Vibrionaceae	NA
DL	Winter	asv210	2.47495	0.00133	Bacteria	Proteobacteria	Gammaproteobacteria	Alteromonadales	Pseudoalteromonadaceae	Pseudoalteromonas
DL	Spring	asv27	2.47889	0.0151	Bacteria	Proteobacteria	Gammaproteobacteria	Vibrionales	Vibrionaceae	NA
DL	Winter	asv168	2.48421	0.00234	Bacteria	Bacteroidota	Bacteroidia	Flavobacteriales	Flavobacteriaceae	Tenacibaculum
DL	Spring	asv1271	2.48707	0.0001	Bacteria	Bacteroidota	Bacteroidia	Flavobacteriales	Flavobacteriaceae	Kordia
CD	Fall	asv252	2.48754	0.02193	Bacteria	Proteobacteria	Alphaproteobacteria	Rhodobacterales	Rhodobacteraceae	Octadecabacter
PL	Fall	asv2548	2.48768	0.03915	Bacteria	Bacteroidota	Bacteroidia	Flavobacteriales	Flavobacteriaceae	NA
CL	Summer	asv1672	2.49367	0.04447	Bacteria	Bacteroidota	Bacteroidia	Flavobacteriales	Flavobacteriaceae	Maribacter
PD	Spring	asv855	2.49383	0.03117	Bacteria	Proteobacteria	Alphaproteobacteria	Rhodobacterales	Rhodobacteraceae	Shimia
DL	Fall	asv414	2.49431	0.00684	Bacteria	Bacteroidota	Bacteroidia	Flavobacteriales	Flavobacteriaceae	NS4 marine group
DL	Spring	asv1963	2.49462	0.00446	Bacteria	Proteobacteria	Alphaproteobacteria	Rhodobacterales	Rhodobacteraceae	NA
PD	Spring	asv419	2.49861	0.03618	Bacteria	Bacteroidota	Bacteroidia	Flavobacteriales	Flavobacteriaceae	Flavicella
PD	Summer	asv78	2.49863	1e-05	Bacteria	Bacteroidota	Bacteroidia	Flavobacteriales	Flavobacteriaceae	NS5 marine group
VL	Spring	asv2169	2.49913	0.00373	Bacteria	Proteobacteria	Alphaproteobacteria	Rhodobacterales	Rhodobacteraceae	NA
VL	Fall	asv374	2.49971	0.00776	Bacteria	Bacteroidota	Bacteroidia	Sphingobacteriales	NS11-12 marine group	NA
DL	Winter	asv2085	2.50265	0.00734	Bacteria	Proteobacteria	Gammaproteobacteria	Alteromonadales	Colwelliaceae	Thalassotalea
DL	Summer	asv715	2.503	0.04854	Bacteria	Proteobacteria	Gammaproteobacteria	Alteromonadales	Alteromonadaceae	NA
PD	Spring	asv696	2.50308	0.04005	Bacteria	Proteobacteria	Alphaproteobacteria	Rhodobacterales	Rhodobacteraceae	Jannaschia
PD	Spring	asv118	2.5048	0.03143	Bacteria	Bacteroidota	Bacteroidia	Flavobacteriales	Flavobacteriaceae	NS5 marine group
PL	Spring	asv883	2.50663	0.04686	Bacteria	Proteobacteria	Alphaproteobacteria	Rhodobacterales	Rhodobacteraceae	Yoonia-Loktanella
VL	Spring	asv855	2.5073	0.00407	Bacteria	Proteobacteria	Alphaproteobacteria	Rhodobacterales	Rhodobacteraceae	Shimia
DL	Winter	asv1148	2.50887	0.02985	Bacteria	Proteobacteria	Gammaproteobacteria	Vibrionales	Vibrionaceae	NA
CD	Summer	asv84	2.51084	0.01987	Bacteria	Bacteroidota	Bacteroidia	Flavobacteriales	NS9 marine group	NA
VL	Summer	asv2573	2.51123	0.03064	Bacteria	Proteobacteria	Gammaproteobacteria	Oceanospirillales	Marinomonadaceae	Marinomonas
VL	Summer	asv985	2.51235	0.0002	Bacteria	Proteobacteria	Alphaproteobacteria	Rhodobacterales	Rhodobacteraceae	Pseudophaeobacter
PL	Fall	asv995	2.51328	0.03461	Bacteria	Bacteroidota	Bacteroidia	Flavobacteriales	Flavobacteriaceae	NS5 marine group
PD	Fall	asv414	2.51478	0.03786	Bacteria	Bacteroidota	Bacteroidia	Flavobacteriales	Flavobacteriaceae	NS4 marine group
PL	Spring	asv4	2.51536	0.00059	Bacteria	Proteobacteria	Alphaproteobacteria	Rhodobacterales	Rhodobacteraceae	NA
VL	Spring	asv553	2.51623	0.01164	Bacteria	Proteobacteria	Alphaproteobacteria	Rhodobacterales	Rhodobacteraceae	Yoonia-Loktanella
VL	Spring	asv2409	2.51941	0.00778	Bacteria	Proteobacteria	Gammaproteobacteria	Alteromonadales	Colwelliaceae	Thalassomonas
PD	Spring	asv3	2.51964	0.00032	Bacteria	Bacteroidota	Bacteroidia	Flavobacteriales	Flavobacteriaceae	Aurantivirga
PD	Spring	asv53	2.52678	0.02578	Bacteria	Proteobacteria	Gammaproteobacteria	Alteromonadales	Alteromonadaceae	Alteromonas
VL	Summer	asv647	2.52735	0.01097	Bacteria	Proteobacteria	Gammaproteobacteria	Alteromonadales	Alteromonadaceae	NA
VL	Winter	asv684	2.52847	0.01259	Bacteria	Bacteroidota	Bacteroidia	Flavobacteriales	Flavobacteriaceae	NA
PL	Winter	asv102	2.52917	0.00462	Bacteria	Proteobacteria	Alphaproteobacteria	Rhodobacterales	Rhodobacteraceae	Yoonia-Loktanella
VL	Fall	asv129	2.53076	4e-05	Bacteria	Bacteroidota	Bacteroidia	Flavobacteriales	Flavobacteriaceae	NS3a marine group
CL	Summer	asv837	2.53512	0.03567	Bacteria	Proteobacteria	Gammaproteobacteria	Alteromonadales	Alteromonadaceae	Alteromonas
DL	Spring	asv67	2.53567	1e-05	Bacteria	Bacteroidota	Bacteroidia	Flavobacteriales	Flavobacteriaceae	NA
DL	Spring	asv132	2.53605	2e-05	Bacteria	Bacteroidota	Bacteroidia	Flavobacteriales	Flavobacteriaceae	Polaribacter
DL	Fall	asv1278	2.53648	0.00219	Bacteria	Bacteroidota	Bacteroidia	Flavobacteriales	Flavobacteriaceae	NA
PL	Summer	asv2546	2.5372	0.02988	Bacteria	Proteobacteria	Gammaproteobacteria	Alteromonadales	Pseudoalteromonadaceae	Pseudoalteromonas
VL	Spring	asv23	2.54074	0.00024	Bacteria	Bacteroidota	Bacteroidia	Flavobacteriales	Flavobacteriaceae	Polaribacter
PL	Fall	asv505	2.54136	0.01762	Bacteria	Bacteroidota	Bacteroidia	Flavobacteriales	Flavobacteriaceae	NS4 marine group
PL	Fall	asv965	2.54136	0.0189	Bacteria	Proteobacteria	Gammaproteobacteria	Vibrionales	Vibrionaceae	NA
PD	Winter	asv486	2.54141	0.00319	Bacteria	Proteobacteria	Alphaproteobacteria	Rhodobacterales	Rhodobacteraceae	Loktanella
DL	Winter	asv847	2.54215	0.01271	Bacteria	Bacteroidota	Bacteroidia	Flavobacteriales	Flavobacteriaceae	Polaribacter
DL	Summer	asv183	2.54246	0.01594	Bacteria	Proteobacteria	Alphaproteobacteria	Caulobacterales	Caulobacteraceae	Brevundimonas
[truncated: 1,603 more rows]

## Sheet: S4_top_20_gr
Table S4: Taxonomy and maximal growth rate of the top 20 single-ASV-based growth rates values calculated in these experiments.
ASV number	Treatment	Season	Growth rate (d-1)	Class	Order	Family	Genus
asv81	CD	Summer	9.99	Gammaproteobacteria	Alteromonadales	Alteromonadaceae	NA
asv53	CD	Summer	9.45	Gammaproteobacteria	Alteromonadales	Alteromonadaceae	Alteromonas
asv53	PD	Summer	9.09	Gammaproteobacteria	Alteromonadales	Alteromonadaceae	Alteromonas
asv10	CD	Summer	8.69	Gammaproteobacteria	Alteromonadales	Alteromonadaceae	NA
asv654	CD	Summer	8.47	Alphaproteobacteria	Caulobacterales	Hyphomonadaceae	NA
asv81	CL	Summer	8.33	Gammaproteobacteria	Alteromonadales	Alteromonadaceae	NA
asv53	CL	Summer	8.24	Gammaproteobacteria	Alteromonadales	Alteromonadaceae	Alteromonas
asv25	CD	Summer	8.20	Gammaproteobacteria	Alteromonadales	Alteromonadaceae	NA
asv633	PL	Fall	7.81	Bacteroidia	Chitinophagales	Chitinophagaceae	Terrimonas
asv10	CL	Summer	7.75	Gammaproteobacteria	Alteromonadales	Alteromonadaceae	NA
asv77	PD	Summer	7.73	Gammaproteobacteria	Alteromonadales	Alteromonadaceae	NA
asv604	CD	Summer	7.66	Gammaproteobacteria	Alteromonadales	Alteromonadaceae	NA
asv857	PD	Summer	7.60	Gammaproteobacteria	Alteromonadales	Alteromonadaceae	Alteromonas
asv53	PL	Summer	7.59	Gammaproteobacteria	Alteromonadales	Alteromonadaceae	Alteromonas
asv905	CD	Summer	7.52	Alphaproteobacteria	Caulobacterales	Parvularculaceae	NA
asv150	CD	Summer	7.52	Gammaproteobacteria	Alteromonadales	Alteromonadaceae	Glaciecola
asv287	PD	Summer	7.5	Bacteroidia	Flavobacteriales	Flavobacteriaceae	Dokdonia
asv285	CD	Summer	7.36	Gammaproteobacteria	Alteromonadales	Alteromonadaceae	Alteromonas
asv663	PD	Summer	7.34	Bacteroidia	Flavobacteriales	Flavobacteriaceae	NS3a marine group
asv10	CL	Winter	7.16	Gammaproteobacteria	Alteromonadales	Alteromonadaceae	NA

## Sheet: S5_correlation_CARD-FISH_ASV-ba
Table S5: Summary of correlations between single ASV-based growth rates and growth rates estimated with CARD-FISH probes targeting different groups (see methods for details). The correlations were performed with mean values for each condition (season and treatment) for all ASVs of the given phylogenetic group versus CARD-FISH-estimated abundance-based growth rates for each condition. Before perfo…
Mean ASV-based growth rates	CARD-FISH probe	Method	Correlation	p-value	Significance
Eubacteria	Eubacteria I. II. III	Pearson	0.9	0.00	*
Rhodobacteraceae	ROS537	Pearson	0.4	0.05	*
Haliaceae	NOR5-730	Pearson	-0.16	0.43
SAR 11 (Clade I and II)	SAR11	Pearson	0.08	0.8
Flavobacteriaceae. Cytophagaceae and NS11-12 marinegroup	CF319a	Spearman	0.55	0.01	*
Gammaproteobacteria	GAM42a	Spearman	0.56	0.01	*
Alteromonas. Colwellia and Glaciecola	ALT1413	Spearman	-0.34	0.12

## Sheet: S6_gr_Fig4
Table S6: Growth rates per treatment and season at the ASV level of those organisms presented in figure 4 which are those that had more than 10 growth rates to compare between treatments and seasons.
Season	Phylum	Class	Order	Family	ASV number	Growth rate CD (d-1)	Growth rate CL (d-1)	Growth rate DL (d-1)	Growth rate PD (d-1)	Growth rate PL (d-1)	Growth rate VL (d-1)
Spring	Proteobacteria	Gammaproteobacteria	Alteromonadales	Alteromonadaceae	asv10	1.96	NA	6.18	2.81	2.34	6.03
Summer	Proteobacteria	Gammaproteobacteria	Alteromonadales	Alteromonadaceae	asv10	8.69	7.75	NA	4.07	NA	4.57
Winter	Proteobacteria	Gammaproteobacteria	Alteromonadales	Alteromonadaceae	asv10	6.93	7.16	5.00	5.29	5.17	5.92
Fall	Proteobacteria	Gammaproteobacteria	Alteromonadales	Alteromonadaceae	asv10	NA	NA	5.82	2.39	2.25	5.48
Spring	Bacteroidota	Bacteroidia	Flavobacteriales	Flavobacteriaceae	asv117	2.01	2.01	3.49	3.17	2.88	3.54
Summer	Bacteroidota	Bacteroidia	Flavobacteriales	Flavobacteriaceae	asv117	6.27	3.45	6.30	6.63	NA	5.18
Winter	Bacteroidota	Bacteroidia	Flavobacteriales	Flavobacteriaceae	asv117	1.76	1.76	3.48	3.77	3.71	3.08
Fall	Bacteroidota	Bacteroidia	Flavobacteriales	Flavobacteriaceae	asv117	NA	NA	2.32	NA	2.43	1.88
Fall	Bacteroidota	Bacteroidia	Flavobacteriales	Flavobacteriaceae	asv12	1.48	1.73	1.43	1.75	1.29	NA
Spring	Bacteroidota	Bacteroidia	Flavobacteriales	Flavobacteriaceae	asv12	1.34	1.17	NA	1.20	1.15	NA
Summer	Bacteroidota	Bacteroidia	Flavobacteriales	Flavobacteriaceae	asv12	4.16	2.89	3.19	3.84	2.32	2.63
Winter	Bacteroidota	Bacteroidia	Flavobacteriales	Flavobacteriaceae	asv12	0.85	0.71	1.13	1.00	0.82	NA
Fall	Bacteroidota	Bacteroidia	Flavobacteriales	Flavobacteriaceae	asv129	3.27	NA	2.25	4.43	NA	2.53
Spring	Bacteroidota	Bacteroidia	Flavobacteriales	Flavobacteriaceae	asv129	1.65	1.45	2.94	2.69	2.68	2.16
Winter	Bacteroidota	Bacteroidia	Flavobacteriales	Flavobacteriaceae	asv129	1.40	1.13	1.02	1.96	1.87	0.71
Fall	Bacteroidota	Bacteroidia	Flavobacteriales	Flavobacteriaceae	asv131	1.61	1.94	NA	2.02	1.61	1.05
Spring	Bacteroidota	Bacteroidia	Flavobacteriales	Flavobacteriaceae	asv131	1.52	1.40	1.37	2.20	2.19	NA
Summer	Bacteroidota	Bacteroidia	Flavobacteriales	Flavobacteriaceae	asv131	2.74	NA	2.99	3.70	2.38	NA
Winter	Bacteroidota	Bacteroidia	Flavobacteriales	Flavobacteriaceae	asv168	1.83	1.49	2.48	2.91	2.88	4.36
Fall	Bacteroidota	Bacteroidia	Flavobacteriales	Flavobacteriaceae	asv168	NA	2.88	NA	1.83	1.65	4.21
Spring	Bacteroidota	Bacteroidia	Flavobacteriales	Flavobacteriaceae	asv168	NA	NA	2.84	2.10	2.00	2.66
Summer	Bacteroidota	Bacteroidia	Flavobacteriales	Flavobacteriaceae	asv168	NA	NA	NA	NA	NA	4.30
Fall	Bacteroidota	Bacteroidia	Flavobacteriales	Flavobacteriaceae	asv189	1.16	1.35	1.49	1.62	1.44	1.45
Spring	Bacteroidota	Bacteroidia	Flavobacteriales	Flavobacteriaceae	asv189	1.66	1.70	NA	2.11	1.67	NA
Summer	Bacteroidota	Bacteroidia	Flavobacteriales	Flavobacteriaceae	asv189	2.66	NA	6.90	4.46	3.37	4.27
Fall	Bacteroidota	Bacteroidia	Flavobacteriales	Flavobacteriaceae	asv2	1.42	1.51	2.37	2.29	1.61	1.75
Spring	Bacteroidota	Bacteroidia	Flavobacteriales	Flavobacteriaceae	asv2	1.08	0.83	2.89	2.73	2.55	2.08
Winter	Bacteroidota	Bacteroidia	Flavobacteriales	Flavobacteriaceae	asv2	1.51	0.97	2.09	2.42	2.30	1.55
Summer	Bacteroidota	Bacteroidia	Flavobacteriales	Flavobacteriaceae	asv2	NA	NA	NA	4.22	NA	NA
Fall	Bacteroidota	Bacteroidia	Flavobacteriales	Flavobacteriaceae	asv203	1.17	1.58	NA	2.35	1.78	NA
Spring	Bacteroidota	Bacteroidia	Flavobacteriales	Flavobacteriaceae	asv203	1.37	1.40	3.07	3.47	3.26	2.90
Summer	Bacteroidota	Bacteroidia	Flavobacteriales	Flavobacteriaceae	asv203	NA	5.64	NA	NA	NA	4.07
Winter	Bacteroidota	Bacteroidia	Flavobacteriales	Flavobacteriaceae	asv203	NA	NA	NA	3.96	2.61	NA
Fall	Bacteroidota	Bacteroidia	Flavobacteriales	Flavobacteriaceae	asv24	1.53	4.16	1.57	NA	NA	NA
Spring	Bacteroidota	Bacteroidia	Flavobacteriales	Flavobacteriaceae	asv24	1.38	1.32	1.14	1.69	1.50	0.95
Winter	Bacteroidota	Bacteroidia	Flavobacteriales	Flavobacteriaceae	asv24	0.82	0.61	1.52	1.50	1.38	NA
Summer	Bacteroidota	Bacteroidia	Flavobacteriales	Flavobacteriaceae	asv24	NA	NA	NA	6.10	4.24	4.17
Spring	Bacteroidota	Bacteroidia	Flavobacteriales	Flavobacteriaceae	asv287	2.02	NA	2.88	3.60	2.87	3.77
Summer	Bacteroidota	Bacteroidia	Flavobacteriales	Flavobacteriaceae	asv287	5.61	NA	4.15	7.50	6.05	4.78
Fall	Bacteroidota	Bacteroidia	Flavobacteriales	Flavobacteriaceae	asv287	NA	2.99	2.97	3.98	3.40	NA
Winter	Bacteroidota	Bacteroidia	Flavobacteriales	Flavobacteriaceae	asv287	NA	NA	6.79	4.68	4.65	3.80
Spring	Proteobacteria	Gammaproteobacteria	Alteromonadales	Alteromonadaceae	asv32	1.91	3.85	4.33	3.29	2.55	5.25
Fall	Proteobacteria	Gammaproteobacteria	Alteromonadales	Alteromonadaceae	asv32	NA	NA	2.11	NA	1.23	4.53
Winter	Proteobacteria	Gammaproteobacteria	Alteromonadales	Alteromonadaceae	asv32	NA	NA	5.32	5.51	5.26	5.31
Summer	Proteobacteria	Gammaproteobacteria	Alteromonadales	Alteromonadaceae	asv32	NA	NA	NA	6.16	4.52	4.52
Fall	Proteobacteria	Alphaproteobacteria	Rhodobacterales	Rhodobacteraceae	asv4	1.35	1.32	3.52	2.28	1.77	2.46
Spring	Proteobacteria	Alphaproteobacteria	Rhodobacterales	Rhodobacteraceae	asv4	1.15	1.39	3.53	2.72	2.52	3.61
Winter	Proteobacteria	Alphaproteobacteria	Rhodobacterales	Rhodobacteraceae	asv4	0.80	0.90	4.10	3.58	3.46	3.71
Summer	Proteobacteria	Alphaproteobacteria	Rhodobacterales	Rhodobacteraceae	asv4	NA	NA	5.63	4.82	3.52	5.23
Fall	Bacteroidota	Bacteroidia	Flavobacteriales	Flavobacteriaceae	asv433	2.26	2.88	NA	1.84	1.45	3.32
Summer	Bacteroidota	Bacteroidia	Flavobacteriales	Flavobacteriaceae	asv433	7.12	3.00	6.89	6.06	5.23	5.49
Spring	Bacteroidota	Bacteroidia	Flavobacteriales	Flavobacteriaceae	asv433	NA	NA	3.13	3.88	3.37	4.36
Winter	Bacteroidota	Bacteroidia	Flavobacteriales	Flavobacteriaceae	asv433	NA	NA	4.54	3.93	4.33	3.16
Spring	Bacteroidota	Bacteroidia	Flavobacteriales	Flavobacteriaceae	asv64	1.52	1.10	2.94	3.19	3.07	2.40
Winter	Bacteroidota	Bacteroidia	Flavobacteriales	Flavobacteriaceae	asv64	1.78	1.42	2.95	2.73	2.89	1.91
Fall	Bacteroidota	Bacteroidia	Flavobacteriales	Flavobacteriaceae	asv64	NA	NA	NA	NA	2.28	NA
Fall	Bacteroidota	Bacteroidia	Flavobacteriales	Flavobacteriaceae	asv68	1.60	1.78	1.44	1.72	1.42	0.86
Spring	Bacteroidota	Bacteroidia	Flavobacteriales	Flavobacteriaceae	asv68	1.34	1.22	0.86	1.50	1.47	NA
Summer	Bacteroidota	Bacteroidia	Flavobacteriales	Flavobacteriaceae	asv68	2.84	1.30	NA	3.71	2.19	NA
Spring	Bacteroidota	Bacteroidia	Flavobacteriales	Flavobacteriaceae	asv69	1.14	1.01	0.93	2.38	2.15	1.15
Winter	Bacteroidota	Bacteroidia	Flavobacteriales	Flavobacteriaceae	asv69	4.56	4.31	NA	NA	NA	NA
Fall	Bacteroidota	Bacteroidia	Flavobacteriales	Flavobacteriaceae	asv69	NA	2.10	3.14	2.45	2.17	3.47
Fall	Bacteroidota	Bacteroidia	Sphingobacteriales	NS11-12 marine group	asv74	1.61	1.76	NA	1.41	1.27	0.48
Spring	Bacteroidota	Bacteroidia	Sphingobacteriales	NS11-12 marine group	asv74	1.26	1.17	NA	0.89	0.96	NA
Summer	Bacteroidota	Bacteroidia	Sphingobacteriales	NS11-12 marine group	asv74	2.33	2.38	NA	3.04	2.03	NA
Fall	Proteobacteria	Alphaproteobacteria	Rhodobacterales	Rhodobacteraceae	asv9	1.07	1.34	2.16	1.47	1.09	1.11
Spring	Proteobacteria	Alphaproteobacteria	Rhodobacterales	Rhodobacteraceae	asv9	0.83	0.98	1.95	1.64	1.35	1.63
Winter	Proteobacteria	Alphaproteobacteria	Rhodobacterales	Rhodobacteraceae	asv9	0.55	0.39	1.39	NA	NA	0.75

## Sheet: S7_gr_FigS9
Table S7: Mean (and standard deviation) growth rates per treatment and season at the family level as plotted in figure S8.
Season	Phylum	Class	Family	Mean growth rate CD (d-1)	Mean growth rate CL (d-1)	Mean growth rate PD (d-1)	Mean growth rate PL (d-1)	Mean growth rate DL (d-1)	Mean growth rate VL (d-1) (d-1)	sd growth rate CD	sd growth rate CL	sd growth rate PD	sd growth rate PL	sd growth rate DL	sd growth rate VL
Spring	Proteobacteria	Gammaproteobacteria	Alteromonadaceae	2.04	2.91	2.31	2.10	2.55	2.70	0.97	1.58	0.85	0.68	1.34	1.29
Summer	Proteobacteria	Gammaproteobacteria	Alteromonadaceae	7.82	4.68	6.07	5.22	4.24	4.23	1.35	2.13	1.29	1.45	1.14	0.90
Winter	Proteobacteria	Gammaproteobacteria	Alteromonadaceae	4.49	7.16	4.31	4.30	4.83	4.03	2.61	NA	1.56	1.08	0.63	1.52
Spring	Proteobacteria	Gammaproteobacteria	Colwelliaceae	2.17	2.51	3.08	2.41	2.97	2.75	1.18	1.85	0.63	0.87	1.07	1.02
Spring	Bacteroidota	Bacteroidia	Cryomorphaceae	1.40	2.49	2.92	1.60	0.93	1.52	0.35	1.92	NA	0.10	NA	NA
Fall	Cyanobacteria	Cyanobacteriia	Cyanobiaceae	1.93	1.13	2.89	2.62	4.89	2.63	1.85	1.53	1.39	1.08	0.78	0.33
Spring	Cyanobacteria	Cyanobacteriia	Cyanobiaceae	1.02	0.84	0.99	1.08	0.60	1.22	0.41	0.42	0.15	0.12	0.12	1.03
Summer	Cyanobacteria	Cyanobacteriia	Cyanobiaceae	0.88	1.34	1.26	1.38	0.98	0.43	0.17	0.75	0.46	NA	0.18	NA
Fall	Bacteroidota	Bacteroidia	Flavobacteriaceae	1.40	2.07	2.93	2.02	2.27	2.21	1.09	1.36	1.26	1.04	1.02	0.88
Spring	Bacteroidota	Bacteroidia	Flavobacteriaceae	1.54	1.30	2.30	2.27	2.10	2.07	0.79	0.68	1.10	1.12	0.87	0.84
Summer	Bacteroidota	Bacteroidia	Flavobacteriaceae	4.04	3.54	3.41	2.11	4.98	3.88	2.00	1.67	1.93	1.42	1.26	1.37
Winter	Bacteroidota	Bacteroidia	Flavobacteriaceae	1.84	1.40	3.33	3.42	3.11	2.77	1.01	1.13	1.62	1.62	1.36	1.12
Fall	Proteobacteria	Gammaproteobacteria	Halieaceae	2.73	2.29	1.21	2.11	1.68	1.48	1.46	1.30	1.26	1.22	0.17	NA
Spring	Proteobacteria	Gammaproteobacteria	Halieaceae	1.55	1.35	0.99	1.23	0.90	1.10	0.89	0.50	0.42	0.57	0.58	NA
Summer	Proteobacteria	Gammaproteobacteria	Halieaceae	2.17	2.57	2.96	1.74	2.15	2.26	0.50	1.04	1.94	1.17	0.79	NA
Winter	Proteobacteria	Gammaproteobacteria	Halieaceae	0.49	1.44	4.10	4.84	2.47	1.79	0.28	1.66	NA	NA	NA	1.91
Summer	Proteobacteria	Alphaproteobacteria	Hyphomonadaceae	5.13	3.62	3.67	2.64	3.61	4.18	2.53	1.33	1.25	0.27	0.85	0.94
Fall	Bacteroidota	Bacteroidia	NS11-12 marine group	2.65	2.46	2.58	2.10	3.34	1.84	1.47	0.99	1.10	0.83	0.30	0.92
Spring	Bacteroidota	Bacteroidia	NS9 marine group	1.15	0.89	0.99	1.03	1.98	1.42	0.59	0.38	0.28	0.42	1.05	NA
Fall	Proteobacteria	Gammaproteobacteria	Pseudoalteromonadaceae	2.08	1.18	2.39	1.95	2.78	2.56	0.73	NA	0.90	1.00	0.71	0.68
Spring	Proteobacteria	Gammaproteobacteria	Pseudoalteromonadaceae	2.28	2.87	3.14	3.46	2.82	3.13	1.11	0.75	0.88	0.64	0.60	0.85
Summer	Proteobacteria	Gammaproteobacteria	Pseudoalteromonadaceae	5.84	3.52	5.51	4.38	4.69	3.27	0.19	0.58	0.81	1.60	1.24	1.75
Fall	Proteobacteria	Alphaproteobacteria	Rhodobacteraceae	1.89	2.35	3.28	2.47	2.71	1.83	1.08	1.06	1.07	1.24	0.82	0.56
Spring	Proteobacteria	Alphaproteobacteria	Rhodobacteraceae	0.97	1.36	2.25	2.01	2.23	2.25	0.34	0.94	0.84	0.89	0.84	0.92
Summer	Proteobacteria	Alphaproteobacteria	Rhodobacteraceae	4.15	3.52	3.88	3.14	4.10	4.03	1.58	2.33	1.43	1.34	1.25	1.45
Winter	Proteobacteria	Alphaproteobacteria	Rhodobacteraceae	2.28	1.59	2.72	2.66	3.39	2.36	2.09	1.31	1.18	1.30	1.18	1.00
Fall	Bacteroidota	Bacteroidia	Saprospiraceae	1.32	2.05	2.36	2.12	1.97	2.67	0.61	1.40	0.71	1.16	0.55	1.20
Spring	Bacteroidota	Bacteroidia	Saprospiraceae	0.94	0.85	1.67	2.04	0.86	0.81	0.07	0.18	0.15	0.58	0.24	NA
Spring	Proteobacteria	Gammaproteobacteria	Shewanellaceae	1.31	1.79	3.15	2.96	2.12	2.47	NA	NA	NA	NA	0.71	1.28
Spring	Proteobacteria	Alphaproteobacteria	Sphingomonadaceae	1.65	1.08	3.24	3.08	1.17	2.34	NA	NA	NA	0.01	0.37	1.11
Winter	Proteobacteria	Gammaproteobacteria	Vibrionaceae	3.81	5.52	3.68	2.66	3.10	4.19	2.25	NA	1.07	0.19	1.19	1.93

## Sheet: S8_gr_FigS10
Table S8: Mean (and standard deviation) growth rates per treatment and season at the order level as plotted in figure S9.
Season	Phylum	Class	Order	Mean growth rate CL (d-1)	Mean growth rate CD (d-1)	Mean growth rate PL (d-1)	Mean growth rate PD	Mean growth rate DL	Mean growth rate VL	sd growth rate CL	sd growth rate CD	sd growth rate PL	sd growth rate PD	sd growth rate DL	sd growth rate VL
							(d-1)	(d-1)	(d-1)
Winter	Proteobacteria	Gammaproteobacteria	Alteromonadales	7.16	3.86	4.30	4.18	3.79	3.58	NA	0.10	0.05	0.05	0.05	0.06
Spring	Proteobacteria	Gammaproteobacteria	Alteromonadales	2.69	2.12	2.50	2.89	2.66	2.79	0.05	0.04	0.03	0.03	0.05	0.05
Summer	Proteobacteria	Gammaproteobacteria	Alteromonadales	4.28	7.49	5.05	5.94	4.20	3.96	0.08	0.06	0.06	0.05	0.06	0.05
Fall	Proteobacteria	Gammaproteobacteria	Alteromonadales	2.18	1.91	2.02	3.17	4.11	3.19	0.06	0.02	0.05	0.04	0.08	0.05
Summer	Proteobacteria	Alphaproteobacteria	Caulobacterales	3.69	5.78	2.64	3.80	3.93	4.12	0.06	0.09	0.01	0.05	0.04	0.03
Winter	Proteobacteria	Gammaproteobacteria	Cellvibrionales	1.44	0.90	3.76	3.39	2.57	1.73	0.07	0.03	0.05	0.08	0.06	0.06
Spring	Proteobacteria	Gammaproteobacteria	Cellvibrionales	1.51	1.75	1.06	1.35	1.29	2.10	0.02	0.04	0.01	0.03	0.04	0.06
Summer	Proteobacteria	Gammaproteobacteria	Cellvibrionales	2.57	2.86	1.74	2.87	2.15	3.00	0.04	0.07	0.05	0.08	0.03	0.03
Fall	Proteobacteria	Gammaproteobacteria	Cellvibrionales	2.46	2.23	2.10	1.25	1.87	1.47	0.05	0.06	0.05	0.03	0.01	0.03
Spring	Bacteroidota	Bacteroidia	Chitinophagales	0.85	0.94	2.04	1.67	0.86	0.81	0.01	0.00	0.02	0.01	0.01	NA
Fall	Bacteroidota	Bacteroidia	Chitinophagales	2.05	1.32	2.97	2.32	1.97	2.67	0.06	0.03	0.08	0.03	0.02	0.05
Winter	Bacteroidota	Bacteroidia	Flavobacteriales	1.32	1.81	3.45	3.34	3.05	2.77	0.04	0.04	0.07	0.07	0.06	0.05
Spring	Bacteroidota	Bacteroidia	Flavobacteriales	1.31	1.49	2.22	2.26	2.09	2.06	0.03	0.03	0.05	0.05	0.04	0.03
Summer	Bacteroidota	Bacteroidia	Flavobacteriales	3.70	4.15	2.22	3.53	4.96	3.88	0.07	0.08	0.06	0.08	0.05	0.06
Fall	Bacteroidota	Bacteroidia	Flavobacteriales	2.14	1.58	2.00	2.93	2.25	2.21	0.06	0.05	0.04	0.05	0.04	0.04
Winter	Proteobacteria	Alphaproteobacteria	Rhodobacterales	1.59	2.28	2.66	2.72	3.39	2.36	0.05	0.09	0.05	0.05	0.05	0.04
Spring	Proteobacteria	Alphaproteobacteria	Rhodobacterales	1.36	0.97	2.01	2.25	2.23	2.25	0.04	0.01	0.04	0.04	0.04	0.04
Summer	Proteobacteria	Alphaproteobacteria	Rhodobacterales	3.52	4.15	3.14	3.88	4.10	4.03	0.10	0.07	0.06	0.06	0.05	0.06
Fall	Proteobacteria	Alphaproteobacteria	Rhodobacterales	2.35	1.89	2.47	3.28	2.71	1.83	0.04	0.04	0.05	0.04	0.03	0.02
Fall	Bacteroidota	Bacteroidia	Sphingobacteriales	2.46	2.65	2.39	2.58	3.34	1.84	0.04	0.06	0.05	0.05	0.01	0.04
Spring	Proteobacteria	Alphaproteobacteria	Sphingomonadales	1.08	1.65	3.08	3.24	1.17	2.34	NA	NA	0.00	NA	0.02	0.05
Spring	Cyanobacteria	Cyanobacteriia	Synechococcales	0.84	1.02	1.08	0.99	0.60	1.22	0.02	0.02	0.01	0.01	0.00	0.04
Summer	Cyanobacteria	Cyanobacteriia	Synechococcales	1.34	0.88	1.38	1.26	0.98	0.43	0.03	0.01	NA	0.02	0.01	NA
Fall	Cyanobacteria	Cyanobacteriia	Synechococcales	1.13	1.93	2.62	2.89	4.89	2.63	0.06	0.08	0.04	0.06	0.03	0.01
Winter	Proteobacteria	Gammaproteobacteria	Vibrionales	5.52	3.81	2.66	3.68	3.10	4.19	NA	0.09	0.01	0.04	0.05	0.08

## Sheet: S9_gr_comparison_ARNIS_ASV-base
Table S9: Summary of the growth rates range at the taxonomic level of genus for the shared genera between the Fecskeová et al., (2021) study and the present study, specifically the spring experiment for treatments control and predator reduced both with natural day light regime.
Genus	Growth Rates Range ASV-based	Growth Rates Range ARNIS-based
Colwellia	1.2-1.93	0.52-2.49
Croceitalea	1.15-2.65	0.9-1.43
Glaciecola	1.12-1.12	0.83-2.47
HIMB11	0.84-0.84	0.72-1.26
Polaribacter	0.85-4.5	0.57-2.05
Pseudoalteromonas	2.18-3.91	1.24-1.75
Pseudohongiella	1.84-3.75	1.01-2.12
Vicingus	1.53-3.84	0.42-0.42
Yoonia-Loktanella	0.63-2.51	0.32-0.32
